# Supplementary material for: Plasma metabolomics of children with aberrant serum lipids and inadequate micronutrient intake
Source: PLoS One. 2018 Oct 31;13(10):e0205899. doi: 10.1371/journal.pone.0205899 (PMC6209210; doi:10.1371/journal.pone.0205899)
Supplement: S1 File — (XLSX) [file pone.0205899.s011.xlsx]

## Sheet: Raw Relative Abundance
Raw Relative Abundance of Metabolites Identified in the Plasma of Children
Metabolite	Chemical Class	Metabolic Pathway	Study Participants
			Male 1	Male 2	Male 3	Male 4	Male 5	Male 6	Male 7	Male 8	Male 9	Male 10	Male 11	Male 12	Male 13	Male 14	Male 15	Male 16	Male 17	Male 18	Male 19	Female 1	Female 2	Female 3	Female 4	Female 5	Female 6	Female 7	Female 8	Female 9	Female 10	Female 11	Female 12	Female 13	Female 14	Female 15	Female 16	Female 17	Female 18	Female 19
alanine	Amino Acid	Alanine and Aspartate Metabolism	462136960	442813984	425481600	423415136	435154944	332174976	396672768	505790400	414661792	410048544	486756928	352515744	446839808	426922688	442659296	539030912	411703008	527309376	337544800	445175488	282610688	479341056	406544064	517152608	523354784	469460224	548164288	317235808	394637152	268870752	417396032	359758720	490339904	305831360	513441760	491064192	556180160	425918208
asparagine	Amino Acid	Alanine and Aspartate Metabolism	23307656	12882712	19059730	24606760	39039104	14746998	38372268	66930304	134468608	105900280	61270204	26815524	18037260	16350041	27671896	22403468	45001788	77106584	43561156	22124094	8272133	81526232	33268140	15636596	32861182	13245604	19359214	27273976	11896694	15368548	13635877	11807424	69394376	16910456	36468564	36345616	92339640	67784032
aspartate	Amino Acid	Alanine and Aspartate Metabolism	480208	689874	815737	1086708	2284947	2006623	1415715	4762502	3491367	19569664	2391243	487988	413724	727625	1725345	1981682	2688963	6660553	1.90651e+06	1324452	3221270	6743823	1418279	2647952	2512390	1899906	3.89316e+06	2.06277e+06	822581	4443495	7517768	2515710	3112023	353945	1429622	2306947	8884991	1521641
N-acetylalanine	Amino Acid	Alanine and Aspartate Metabolism	1933653	2217409	1808487	2363002	2088947	1616982	1747456	2354855	1812545	2033675	2.07992e+06	1719059	1780315	1830484	1569507	1766642	1883163	1775286	1810448	1892085	1741540	2054118	1944615	2325485	2173776	1651064	1816943	1.99395e+06	1587155	1.61684e+06	1631682	1430019	1957906	1791152	1911316	2240299	2676305	1903357
N-acetylasparagine	Amino Acid	Alanine and Aspartate Metabolism	293318	387720	559459	468657	485716	337589	506447	1011099	1314852	491522	291618	683453	428709	282175	420975	261298	591140	1511870	850070	1146126	312024	417869	344228	538930	517099	807376	493890	644156	545408	351471	616411	288835	515470	422962	409149	365800	651405	743376
N-acetylaspartate (NAA)	Amino Acid	Alanine and Aspartate Metabolism	670189	628695	791960	735312	560222	794153	643121	681077	669966	714291	829778	609195	666206	685004	744199	734943	796475	540153	664978	481509	720280	689544	781494	738331	595664	682167	626215	722485	846023	771117	567725	722716	619408	717531	651945	585214	752685	843789
creatine	Amino Acid	Creatine Metabolism	666373568	953961152	1122580608	1752912896	674141376	784061824	1271785856	1093956224	1514961664	823899968	1208731648	1214332672	1077286912	1222321664	1127236608	875134336	1181503744	796205184	1763341440	1519110144	1106302848	1016764032	1329355008	1043504576	1381815296	1391481344	1027670976	1082766592	1070260352	538668608	1031841344	646357376	1556655360	858881408	1199670528	1038084672	1399022464	1168409472
creatinine	Amino Acid	Creatine Metabolism	656797952	575941440	606496640	688974784	711448768	557643072	595623936	654489216	643138688	679853824	643433088	634513728	572149632	547111872	604421888	636003776	604899072	613777920	642605952	593702464	538382080	654635584	597651904	585115712	605139648	506286976	594287104	651163264	508933600	510463360	450060000	584858176	578140416	626515520	510727296	595250368	733981824	649853056
guanidinoacetate	Amino Acid	Creatine Metabolism	21582096	19823246	17218906	7718116	28167756	18291834	18391834	46849008	24753526	32942880	19610128	15602761	20820950	15073947	38669340	29469282	30956538	35498976	25237756	22325822	10361536	33624204	18482040	11641485	20094420	11141305	32382194	35816460	11068186	11422374	10714027	25109162	20616118	18881380	20830312	12595237	31496060	23055098
beta-citrylglutamate	Amino Acid	Glutamate Metabolism	697748	852752	1076660	1525616	822116	1675885	906898	1098360	781379	4095847	976611	680296	698416	1027012	848708	1570959	698980	1245881	675747	1429975	2587768	1.35868e+06	1034245	1590224	1533898	2056560	788653	826936	598197	2160711	4932514	1312776	828813	889540	884611	780769	839311	1.04426e+06
glutamate	Amino Acid	Glutamate Metabolism	117667552	147187952	162292560	261417712	156630688	198599232	179862096	194194672	103730960	441868160	181215936	105381648	99000840	118421952	136290656	301537760	134544848	360055072	156859616	224623712	418919264	432835328	233478352	418218848	310031520	243267936	324831040	130865968	206877664	193197840	356968128	170148848	182580048	100109152	204434752	211702192	298501632	142622560
glutamine	Amino Acid	Glutamate Metabolism	1861058688	1481067648	1868619008	1632531072	1826875136	1652255616	1805198336	2128158592	1968665856	1845280000	1559097216	1745048576	1672477312	1662416896	1844502784	1805013888	1798660480	1862180480	1783335936	1875641600	1529214976	2064050688	2115778304	1511266176	2083966592	1622008576	1728428288	1920285568	1567149440	1624321792	1430854528	1612836352	2072170368	1815162368	1901898240	2029845120	1799550336	2154454528
N-acetyl-aspartyl-glutamate (NAAG)	Amino Acid	Glutamate Metabolism	628346	290407	465293	526034	624045	399924	400184	574107	370313	624952	138831	388883	461519	171760	515626	222826	522658	469167	384483	387594	368148	318045	397561	433989	483415	410650	450585	774559	276884	359357	324998	303876	405870	624855	375720	608820	422680	409213
N-acetylglutamate	Amino Acid	Glutamate Metabolism	89745	133799	116113	146264	100242	150831	73099	121416	123320	233369	244299	114757	128500	123346	148615	227075	123309	120710	135346	112890	141801	139032	182621	184331	119816	147804	147412	113553	150301	166310	133950	98694	90808	96480	148245	94693	156393	151031
N-acetylglutamine	Amino Acid	Glutamate Metabolism	31733	28696	44922	58243	29639	21395	31122	107595	82994	50453	42833	55093	35922	26623		25053	49475	99434	70439	87305	45237	77515	48368	70669	57735	104803	56354	36929	34041	46820	65841	34466	31649	38581	51933	56732	65703	70805
pyroglutamine*	Amino Acid	Glutamate Metabolism	89692576	39751696	102228800	36155672	85354560	73756080	74222640	145618672	35852880	81483728	43837812	114247784	42677976	29095786	67173256	55778284	42613700	81162928	70735592	41395224	38606180	54629544	53768928	36844448	71719008	35273888	117068944	74752952	28666424	39296356	29921752	100883696	35380752	74313792	33899284	72717776	118732616	109110632
S-1-pyrroline-5-carboxylate	Amino Acid	Glutamate Metabolism	1457250		898351	1093799	982977	1133204	943242	1312488	841216	799944	2289418	380074	858857	2268204	1241357	1063549		936221	994108	1102486	1262732	1291778		542733	1041408	1391912	1716899	3002436	1604772	1539440	1.69191e+06	489263	2473163	1497887	901314	749419	876204	1537024
5-oxoproline	Amino Acid	Glutathione Metabolism	26052630	23077284	31308968	28776016	26728994	28026380	31584978	45161800	23772386	22971582	22962730	32148758	31071696	25010896	29182924	39257580	28485084	34194300	30366668	44220044	27725800	35123228	41104840	26256466	37720508	31334370	27881572	28338508	18672116	25109210	28224132	28600428	35049056	21446736	34515048	48217480	33373176	33038102
cys-gly, oxidized	Amino Acid	Glutathione Metabolism	537932	833151	476641	570445	996030	513164	542916	773324	510523	652492	498382	593160	502274	433734	605796	1001774	540849	836688	586610	623161	403547	879070	805907	732474	634340	544100	595228	558000	378929	404396	344593	423147	503281	475346	745437	933123	769187	472076
cysteine-glutathione disulfide	Amino Acid	Glutathione Metabolism	7028892	2160562	8290664	6.28278e+06	10276271	6223799	6239613	9111242	5.76666e+06	7044839	1688001	6998560	6194593	5337835	9067247	5669697	3538832	350457	5537920	8818593	6952214	4465565	8620732	8508531	8536700	9305425	4964096	7.14682e+06	2224011	4975461	10316517	6051611	5247756	5047042	5019250	9085995	5664690	8121964
cysteinylglycine	Amino Acid	Glutathione Metabolism	2329982	3.58163e+06	2241012	2725173	4775894	1972350	2837028	5091158	2508979	4216509	2.0198e+06	1.63881e+06	3.32428e+06	1446559	2867183	4472244	3.86618e+06	3443674	5045625	4318824	2539037	4820351	3538973	2494014	5138436	1.54666e+06	5278330	2866867	2156168	1793488	1853251	2748322	2.88327e+06	1831821	3598600	4274149	5175515	2068882
glutathione, oxidized (GSSG)	Amino Acid	Glutathione Metabolism																															572262
ophthalmate	Amino Acid	Glutathione Metabolism			76492	86406	252578				88374	85638		117421			159634					123745	118959		104200		74549	165332	74587				287957							83746
betaine	Amino Acid	Glycine, Serine and Threonine Metabolism	841141120	1554342784	855668224	837040640	855025600	789859584	876622976	987456128	821219776	894422144	796413056	800986496	792915712	931083008	923360704	764533952	972535744	835470272	845758784	695737984	945576064	921497920	1016355904	938485632	695728192	823810816	923284736	1054663808	975020736	679287232	916600192	799182016	982302528	921821056	710345408	808227968	829609536	897748352
dimethylglycine	Amino Acid	Glycine, Serine and Threonine Metabolism	18345060	28614282	17774788	28150124	58954792	21213954	53437828	50734856	39982448	35051400	3560107	18563954	17891772	28125076	35177532	33407104	53225800	51751848	51173456	37294632	22526840	39676944	17934836	36555344	23103140	24269220	25492640	29990664	34252032	34447964	20806564	17951192	38445064	16025094	17592908	34187648	52400764	34236328
glycine	Amino Acid	Glycine, Serine and Threonine Metabolism	136937440	88851384	132231720	110412960	125111592	109187536	120743624	154596656	126669472	130507376	124066120	113908816	116811752	105870928	147274272	121370240	112474016	128908072	139651984	94345072	100683912	117330280	142201792	108217360	116182848	122391344	133864936	168953664	99124576	74461608	94979056	93996720	146211584	116403472	143411168	116363104	108129264	229863200
N-acetylglycine	Amino Acid	Glycine, Serine and Threonine Metabolism	1515425	660576	1286679	1146225	1182201	963372	2185164	994234	5953458	2568395	1263526	2443337	1771317	816808	2503668	789825	1252342	666933	5663630	731217	1385551	1274777	2395732	1214606	1054551	1280992	912185	1502265	499957	1289773	786338	932898	827301	2432945	892959	1171124	777964	979792
N-acetylserine	Amino Acid	Glycine, Serine and Threonine Metabolism	5811706	4498570	4895759	7.43767e+06	5635730	3964974	5661684	6411995	4853046	6.71358e+06	5050416	4285414	4626273	4876766	4948801	5387593	5338970	5838715	5535135	7675874	5252048	5694690	6339097	6024987	6398446	6221215	6317195	4869432	4600852	4956174	4786884	4090476	5781029	4731371	4861847	6017900	7192698	6.87481e+06
N-acetylthreonine	Amino Acid	Glycine, Serine and Threonine Metabolism	1176381	1025697	1155939	1316167	1185080	972887	1047539	1323153	976303	1058551	1044942	1105867	916298	985242	989379	945099	1147526	1118270	903888	1356474	1082785	1036029	1170738	1311128	1176672	1052963	1062617	1.03004e+06	934656	1310421	936030	924036	1050052	1095780	1135151	1194793	1.52755e+06	924396
O-acetylhomoserine	Amino Acid	Glycine, Serine and Threonine Metabolism				46918	54220			46522							40537		41383		61769			46878					40995	52665										38287
sarcosine	Amino Acid	Glycine, Serine and Threonine Metabolism	1.93415e+06	1940740	1.94898e+06	734396	1824242	2346458	1445661	1361558	2132890	2380341	1364445	1947497	2279720	2256737	2002029	1614318	3055273	2122117	2446009	2859209	1711611	749437	1929987	2262725	1201342	2493596	1515635	2241349	2161003		1225113	1223607	1.9682e+06	1246607	2162828	2985411	3276907	1580890
serine	Amino Acid	Glycine, Serine and Threonine Metabolism	162628304	92777704	123581304	127315400	149259232	116109792	126502152	177866272	179981440	169723824	127250768	134449408	106923000	111233144	139867216	119550880	159101472	171265536	146455744	122711888	63032648	196232800	166692176	101719776	144223648	94524128	104529984	139367248	106750280	33216586	60008008	73994760	205446928	115492856	154040752	117618984	161261088	220228000
threonine	Amino Acid	Glycine, Serine and Threonine Metabolism	342585376	285528192	282443104	290213024	293543552	306969376	300309344	339454272	279969728	244594528	279539104	329854304	371462496	338835008	412388032	360965792	308099392	338261440	236214688	374082592	291580224	326114496	321440704	263616288	349660320	271291008	280373248	293930528	240429536	312896384	380716448	218421744	470531200	238433152	373071968	346521152	284158240	374872192
4-guanidinobutanoate	Amino Acid	Guanidino and Acetamido Metabolism	331612	384983	392986	252363	222458	466494	257146	252404	361153	141095	498724	525116	325535	381106	143960	418969	254929	490024	280723	549667	172399	381278	763776	320387	658495	268651	189173	244001	284434	289422	193149	180877	396897	254157	1045079	1120060	770774	473858
guanidinosuccinate	Amino Acid	Guanidino and Acetamido Metabolism	60620		60691	90477	73335	29817	126259		140500	30248	37251	58205	63012	37725	55241		47128		120856	25184	23497	56892	62179	68691	20741	58388		39407		20705		58611	48167	83085	42641	65318	30595	89624
1-methylhistidine	Amino Acid	Histidine Metabolism	121728	185884	139322	286247	193066	126180	128622	154784	171899	139074	165339	203571	102287	125110	123560	154827	140564	105974	203907	240741	182034	220103	214672	173995	164353	177781	180601	110129	105945	149590	96980	91169	154612	102071	157735	79005	315907	180900
1-methylimidazoleacetate	Amino Acid	Histidine Metabolism	2427321	1446118	1948820	2170540	2622664	1436497	2507703	1903062	1319943	2300766	2226620	2679994	1389675	1.62544e+06	1.55668e+06	1471541	1815278	1.39366e+06	2457307	1348115	2214421	2928560	2339876	1.55481e+06	2.62439e+06	1165579	1276592	1.30809e+06	1124148	1154970	1479793	1416202	1440105	2074721	1.77725e+06	2097866	3297013	2623632
3-methylhistidine	Amino Acid	Histidine Metabolism	2725553	10481949	1567179	5240260	1556479	228385	2493478	443172	1288948	49849	417068	11571836	3.76155e+06	2251360	5320598	895430	835561	1458527	3525433	5298614	3393277	577668	10077937	1085612	182787	2004950	1.70326e+06	650387	3116836	610852	3.44655e+06	140065	3238177	1463824	1689275	700099	10064449	3733624
4-imidazoleacetate	Amino Acid	Histidine Metabolism	263582	342910	288595	295812	511623	452284	506357	492434	163788	179910	423085	614815	276832	372522		287341	464368	199280	289948	448453	274841	187169	362788	253319	379565	236449	460109	233423	275455	344148	297727	282527	275512	646509	584157	422140	400704	238382
histidine	Amino Acid	Histidine Metabolism	45700860	40541048	50976476	41210620	43726504	42679188	51020864	55106584	41453976	30789236	38624464	48574892	41641160	44565376	38124512	32650662	42991580	39760580	35406856	58690388	43574948	44631456	44133488	37945888	57800404	43708452	37975096	41395292	32343040	41876924	34337032	35088588	52856760	41937040	49294940	57346400	43763880	46518972
hydantoin-5-propionic acid	Amino Acid	Histidine Metabolism	65155	53946	49607	148268	96507	16551	80243	45505	159383	167346	77333	97842	61972	44962	43587		91540	34277	84839	155025	82984	185806	128115	37561	79434	67801	25362		31101	29984	38910	38374	77258	52853	52040	110220	81262	77733
imidazole lactate	Amino Acid	Histidine Metabolism	8.28382e+06	13248358	10589597	12088015	11562727	8589702	9124878	7.8404e+06	8298919	6897774	8797691	16124471	8083521	5939910	8102447	5627979	6480216	6357650	12437610	7926753	6062333	10986944	8835011	8500104	7.88721e+06	4079585	10504845	8200100	4911947	4468636	3172786	5887183	4672048	7980342	5566385	8427073	7.05784e+06	10213458
imidazole propionate	Amino Acid	Histidine Metabolism	174621	369131	94717	101197	115746		284540	272736		120586	264502	234353	425164	102285	200582	60927	157031	99801		230838	275746	266773	98341	170807	239407	91608	1195975	176550	50378		85344	70153	784146	397139	78499	397118	859724	376311
N-acetyl-1-methylhistidine*	Amino Acid	Histidine Metabolism	286727	435523	363117	454881	283797	299601	371497	558586	1186174		258891	686016		217482		256726		728086	860160	1.00808e+06	343958	597096	399462	842823	354475	853719			365488	357701	628302					282151	528025	711745
N-acetyl-3-methylhistidine*	Amino Acid	Histidine Metabolism												31414								18615											26546
N-acetylhistidine	Amino Acid	Histidine Metabolism	749685	738698	685012	503677	766400	721817	819978	802868	860617	258161	597025	669026	916112	529044	913393	539314	711147	925604	901775	742074	652038	743579	512705	821381	689758	501213	650660	706906	615870	886471	704060	798010	472964	765274	609307	879738	585393	821377
trans-urocanate	Amino Acid	Histidine Metabolism	9071522	4530164	6475318	3266159	2207210	7516533	3139104	8807288	3869130	3.19434e+06	6539506	2790033	3.44338e+06	6031806	4763126	3749538	9447738	7064088	7104088	5070131	5090907	6983173	3414987	4886690	4034199	5198303	4321120	3.30906e+06	6063675	2001737	3118463	5352009	2.70688e+06	4010714	6191499	4314962	19982064	6231174
2,3-dihydroxy-2-methylbutyrate	Amino Acid	Leucine, Isoleucine and Valine Metabolism	161898	236726	295719	296458	313993	298662	193853	295665	206919	158061	179066	276349	215270	292574	131839	175271	431703	175289	258789	163420	305941	154303	175188	312264	248879	197371	326000	143689	170608	287463	282013	376018	288486	185839	337604	261436	379912	277732
2-hydroxy-3-methylvalerate	Amino Acid	Leucine, Isoleucine and Valine Metabolism	488580	1095073	1126733	1400999	489058	877897	685435	697422	422730	368411	934579	609620	836329	555472	727349	664752	569094	637376	440708	935232	671450	706795	1055684	1120211	614299	572126	630659	468030	628071	584040	811330	496807	932239	626901	456015	673760	959994	552190
2-methylbutyrylcarnitine (C5)	Amino Acid	Leucine, Isoleucine and Valine Metabolism	671689	2198797	991075	1.43274e+06	1.26613e+06	923782	1.1761e+06	1190772	1.56569e+06	611962	1.60791e+06	1457369	968974	1124061	588193	1.01507e+06	1.53989e+06	1.21597e+06	762302	1092165	839273	1430261	1.73043e+06	1901907	1064382	938369	795036	491502	2080037	521792	439579	418646	1.0478e+06	1067929	1396967	916016	2.29019e+06	1.18176e+06
3-hydroxy-2-ethylpropionate	Amino Acid	Leucine, Isoleucine and Valine Metabolism	347055	987432	867327	1182910	925548	620974	649088	659031	1096373	675042	690718	959051	771152	678303	585008	399573	637537	364447	703289	998808	654808	1082042	629156	1278314	786839	832641	514820	545170	729890	388582	467019	392895	756135	1255626	625390	779992	1051483	767374
3-hydroxyisobutyrate	Amino Acid	Leucine, Isoleucine and Valine Metabolism	3845883	15231217	5938598	16106637	4294098	5445974	3.9282e+06	5602110	13956283	8696976	8437490	12671138	10627951	6875804	8527486	4.15033e+06	9939225	6286419	11901224	16093989	2633502	8414170	11966775	11563348	6464547	6700158	5448762	6355542	11236923	3296878	6308641	3.43104e+06	9741922	8654584	8027502	10826237	7880057	9738641
3-methyl-2-oxobutyrate	Amino Acid	Leucine, Isoleucine and Valine Metabolism	8186085	18129940	16311227	17789116	11522536	14997862	11982797	12490435	13947802	14654984	12762622	13481068	12765540	14159790	10182584	10226409	13495317	11289222	12293165	20352044	7.61558e+06	11489479	11602832	18989528	15546305	15783864	12170737	11720903	12843814	5935565	13845216	10357079	15333218	10956295	12336454	13500837	15077893	14440330
3-methyl-2-oxovalerate	Amino Acid	Leucine, Isoleucine and Valine Metabolism	25000408	63703496	58813572	78200992	42926256	45835504	39281328	39500292	54478648	47033888	53827604	42168312	43056404	39604708	38696816	37881188	40285684	41037912	34923808	71800448	31000928	36489244	42161108	66929720	64201912	47054940	46060352	30659304	37608508	19451408	49348308	40501776	65440904	36355888	38575412	41246652	51643788	44075816
4-methyl-2-oxopentanoate	Amino Acid	Leucine, Isoleucine and Valine Metabolism	49625224	104960304	83021760	121512936	74467952	68981432	63075400	65306580	91209288	80364736	81537456	70506456	70149384	72067960	59330152	47830024	66410276	55603752	62070692	114973368	43981888	60165092	58611564	100160184	99107040	76029360	64602360	53841696	57190984	40181540	59335232	60145000	94195168	58673896	62580384	69835896	78518624	73381152
alpha-hydroxyisocaproate	Amino Acid	Leucine, Isoleucine and Valine Metabolism	581682	1144209	906516	1696568	377266	757387	919627	854996	685515	616207	719402	735312	703902	543077	640668	613012	525378	644079	565708	982777	545646	800284	613235	841534	495231	695401	636066	518520	533430		1182260	1209783	897842	431043	649739	619787	583946	581504
alpha-hydroxyisovalerate	Amino Acid	Leucine, Isoleucine and Valine Metabolism	3853687	8452949	13040294	11470826	5955821	7667493	5781789	6627338	7157089	6080549	6622154	5460482	6666234	5280092	5009592	5444531	5466062	5256112	4612126	5767496	4594494	6785424	7158503	10926553	6999218	6125542	5433355	5101053	6340813	2173218	5257042	5232938	9672620	5947452	4069731	6314589	7.54692e+06	3.92351e+06
beta-hydroxyisovalerate	Amino Acid	Leucine, Isoleucine and Valine Metabolism	1096589	3097250	2223345	5222753	2785747	1488413	1926570	2510511	2703839	1926625	1130713	1277354	1.82577e+06	1807136	1758123	1288108	1.91069e+06	2680354	3.59e+06	2822524	1761936	2666425	1978683	3205579	2306777	2031226	2610876	2938447	1384957	1387061	1983399	1693901	2977254	1686101	1701682	2456058	2912199	1.74308e+06
ethylmalonate	Amino Acid	Leucine, Isoleucine and Valine Metabolism	1.00514e+06	1937531	2651696	1885958	2921219	2720399	1698788	1.62178e+06	2705699	2767361	1.56324e+06	1401637	2412116	2321917	2846119	3789818	2378692	1396921	1523076	1936257	1310690	2384966	2566636	3.61667e+06	1652181	1793727	1937250	1469466	10258071	2133125	1107124	2304748	5827361	1.65204e+06	1417088	2281873	2498748	2610213
isobutyrylcarnitine (C4)	Amino Acid	Leucine, Isoleucine and Valine Metabolism	5005381	8658110	11473472	17935312	9509469	9276545	10907612	2841885	13371931	3271408	5549915	3567760	4299736	10546617	2647268	5033782	6404631	5224902	4413565	7527256	6903615	9152618	22028636	10250981	5026568	5213598	4765123	3042034	12258020	2948273	5866010	4369480	9982224	5722089	3681057	9002530	11003861	8692470
isobutyrylglycine	Amino Acid	Leucine, Isoleucine and Valine Metabolism		102833	106276	96583	98754		79514			67128			91338	69109		76959		50348		61695			106409	91192				66703	66443				91290		64306	99559	157861
isoleucine	Amino Acid	Leucine, Isoleucine and Valine Metabolism	577565760	843786112	840457344	1063114048	784564224	746377152	761825216	811799424	914068288	822960064	913708928	843252352	707135680	752914432	765793408	867490112	762558848	949210688	756086144	1081801088	795576448	920373824	901228992	911758080	1064046272	837261696	875052800	645617536	783812928	590348096	762071360	766676416	969029568	682004544	756762432	750267712	970179328	710712832
isovalerate	Amino Acid	Leucine, Isoleucine and Valine Metabolism	1422212	2.06937e+06	1950297	3551183	2517740	2767296	1541586	3077193	2111334	2358937	1115485	1568783	1586365	1819617	1773835	1707636	2132090	2872219	2794689	1841963	2819140	2424768	1594126	2106884	1939500	1609446	2193055	2603843	1364662	2252209	3214353	3151950	2771960	1776856	1730108	1899640	4662959	2226491
isovalerylcarnitine (C5)	Amino Acid	Leucine, Isoleucine and Valine Metabolism	4330800	10969874	6.21912e+06	14652754	5.83507e+06	9058988	6.27275e+06	7.84384e+06	6167725	6972246	7.74686e+06	6654261	4832667	7.35211e+06	3841093	4.57127e+06	11291437	10208530	6.35007e+06	7072849	6834365	11598746	12348793	11464151	6.98483e+06	5.47635e+06	7.06277e+06	3.36264e+06	9472633	3.65074e+06	3.39447e+06	3717708	7011303	3068189	6919023	7843942	22198932	9958625
isovalerylglycine	Amino Acid	Leucine, Isoleucine and Valine Metabolism	23890			55187			148235	74676	170475	96454		25532	107787	78108	88466	30129	88852	108434	200762			60512			59121		42972				30730		96594		35885		183045	72878
leucine	Amino Acid	Leucine, Isoleucine and Valine Metabolism	615479488	842935808	783109440	1117309696	846895936	708373760	798193664	825972032	1021390720	920986048	882365120	846866496	682745024	829827392	706209856	745285952	817831040	953213376	831523648	1224707200	857151104	946064640	942615872	925294656	1154212096	874615360	852631488	643165056	790726336	524872224	679943872	723153728	1023045888	662610496	832234880	872775424	944940416	744411392
methylsuccinate	Amino Acid	Leucine, Isoleucine and Valine Metabolism	394961	428019	492709	406517	492080	383065	351467	342142	352967	436817	386782	285151	374979	424250	381901	433163	396931	506382	503487	594808	553543	393350	410692	447643	366270	556997	559566	452824	557602	568400	603761	593115	353548	271846	273535	387137	452108	415740
methylsuccinoylcarnitine (1)	Amino Acid	Leucine, Isoleucine and Valine Metabolism	122442	239176	361496	259690	548877	278480	223854	346277	272754	324699	213445	268872	251729	577822	295918	285507	547229	365271	413026	288394	305614	547386	294533	334042	420747	378967	236786	398180	364430	164656	273079	346428	240779	426013	282786	162484	270170	300177
N-acetylisoleucine	Amino Acid	Leucine, Isoleucine and Valine Metabolism	51925	127639	103786	145314	107664	74004	106173	133771	95305	91817	103286	85284	63306	74062	77741	90885	102862	138559	123653	122727	84632	93378	88802	112987	125007	78379	127101		80164	81057	59059	75562	86484	96440	77813	116392	160052	91367
N-acetylleucine	Amino Acid	Leucine, Isoleucine and Valine Metabolism	65496	114576	105145	160593	104281	89243	81653	140076	166298	121213	97671	124581	72334	67286	73597	101586	99815	162091	124546	168025	93180	122003	102027	156644	107708	162342	105731	86019	94388	91034	104084	57947	85339	73127	108479	104296	167568	86437
N-acetylvaline	Amino Acid	Leucine, Isoleucine and Valine Metabolism					184442		154320	297314	238087	282144							203715	224884	184817			231635											203852			111250	318052	210304
tiglylcarnitine (C5:1-DC)	Amino Acid	Leucine, Isoleucine and Valine Metabolism	693982	2484377	1215802	1885199	1707693	1409470	1.85667e+06	1255473	2956280	903902	1366843	1.51758e+06	1922061	2117110	1.0066e+06	1441335	1426221	673332	1507689	1660053	1.66478e+06	1.44225e+06	1586156	1.46627e+06	1810994	1.67503e+06	1111160	1054864	2100718	1133191	1553624	1745795	1976981	1650482	988045	2912271	2764647	1656854
valine	Amino Acid	Leucine, Isoleucine and Valine Metabolism	706974144	1117496448	949231872	1170279296	921639872	853776640	1016076032	921576320	1198582528	936149312	1008032512	997852992	867088320	1067067072	841329024	976887936	964827904	1096101120	899955584	1538151808	849740736	1195051648	1199637888	1051295296	1382426112	1030991808	1009772096	803077632	1002349696	490233664	777151232	776093312	1182077440	826714944	999354304	1069070464	1114490880	952927360
2-aminoadipate	Amino Acid	Lysine Metabolism	96316	149454	158219	129691	102021	65360	167524	91161	101650	104301	109025	176555	157496	211383	107389	119739	133119	166443		254145	88634	244385	167325	287275	246051	195432	142226		242450		125287	128099	126510	86536	241003	251956	271626	151546
3-methylglutarylcarnitine (2)	Amino Acid	Lysine Metabolism	1241332	1201123	1504264	2126204	2602357	1329655	1.82481e+06	2057685	1.72279e+06	1729712	2114920	1.85541e+06	1254398	2005517	1364977	1881394	2.0059e+06	2742376	2479959	1740814	1260388	1668257	1.72907e+06	1325250	2041294	1584179	1620558	2650836	786618	1644395	1357691	1.87173e+06	1259348	1.79085e+06	1254451	1849982	1612267	1682939
5-(galactosylhydroxy)-L-lysine	Amino Acid	Lysine Metabolism	524771	408703	596828	888339	831119	473436	690153	887408	740418	937609	564872	548088	373318	554934	504958	675945	532423	628056	694316	631370	621365	889927	659502	689406	696928	486505	609646	614227	517558	484762	570500	725845	752617	406953	630228	666905	756362	877141
5-hydroxylysine	Amino Acid	Lysine Metabolism	1677632	1369864	2150095	2494265	1393529	2141335	1839544	2085257	1683940	3077158	1719455	1556381	1356879	1757405	1613947	1.7172e+06	1.43689e+06	1287457	1688901	1.91167e+06	1137031	2150374	1335530	2080782	1945268	1405007	1772863	1058246	2.05979e+06	2290265	4858359	1640370	1736980	1084631	2045054	1638925	1478713	1469301
6-oxopiperidine-2-carboxylate	Amino Acid	Lysine Metabolism			136024		93086		68137	154071	175890	162192		68610	181668	99014	101839		215373	135912			77879			134031		103243	133384						170688		282120		155446	48546
glutarate (pentanedioate)	Amino Acid	Lysine Metabolism	673471	1208279	1983234	2224844	2330835	1036471	1588081	1753329	1928159	2253049	817353	833268	1137767	1515738	1359262	1327086	2649914	2619601	2537115	1265580	1282075	1330690	1494269	1100456	1425124	1968273	2496285	2494132	749502	1077760	1918690	2366622	2686276	876180	1027366	1343057	1326569	1673806
glutarylcarnitine (C5-DC)	Amino Acid	Lysine Metabolism	1351403	1720613	1028946	1026543	2971380	1157038	1716662	1786110	1930462	1345826	1498722	1787028	1711773	1874175	1977208	1375544	2133250	3763845	1378962	2001302	1148649	1896016	1.83815e+06	1869588	1663597	1652770	1683801	895722	1551700	781742	801597	1558495	1739233	1251265	1347758	1566715	2209083	1289159
lysine	Amino Acid	Lysine Metabolism	334606592	378319392	400181216	395654144	415373536	395385472	482361824	422966720	439576128	381949216	390285312	380909824	377830144	455924544	382765856	440746496	369714016	458046368	404204128	580506560	417501504	464036096	421616416	424721184	530153984	442838464	436354176	339755424	442189984	282817504	444685856	333665344	500573984	354152000	457032512	536944192	434530464	445074016
N2-acetyllysine	Amino Acid	Lysine Metabolism									37805									21797		52557						52703					33073
N6,N6,N6-trimethyllysine	Amino Acid	Lysine Metabolism	11455428	23938212	13956506	15128831	16037105	17869900	15984425	14518757	13717859	13938496	18447968	22264600	14565124	18587730	12986157	15774516	10631613	15550881	18561714	23674672	12576376	15759590	20123560	19468766	15773142	15739260	17563952	9992768	14661150	10556266	9837695	10443631	13879254	12260088	17101974	13865653	26891018	19665518
N6-acetyllysine	Amino Acid	Lysine Metabolism	235795	232667	181903	272308	240284	224432	264529	214276	258882	318289	283488	269640	244905	225602	247017	284911	238833	179783	218707	250281	310019	285196	204044	248930	320082	289123	235225	180846	159103	309556	194255	243564	288961	172814	271393	283271	275150	228388
N-acetyl-cadaverine	Amino Acid	Lysine Metabolism							337005	470524		73021					125764					280866													87806
pipecolate	Amino Acid	Lysine Metabolism	51331372	34927424	26336852	20765912	36876664	55165144	40320140	34561124	35032708	24787944	26543886	24017256	106925856	121218520	34633212	44927360	148605184	40502560	26600534	46370952	16921892	34626472	30060214	39544032	27945632	29124976	166058800	21399130	45616956	17896044	40922248	29205410	38614896	20314148	382275904	50088848	39577040	61692176
2-aminobutyrate	Amino Acid	Methionine, Cysteine, SAM and Taurine Metabolism	65238824	74903456	58061896	131911224	74564872	65598196	65421548	77427248	118727696	62598740	57121168	111099104	93136336	87075696	100793072	64395184	107641504	86867336	74570744	121877632	75258352	102725824	109133600	60076600	88281312	97205464	74207416	55808504	70309744	44572072	60694512	56006252	90720936	64200416	79336632	73515584	99476320	85947256
2-hydroxybutyrate/2-hydroxyisobutyrate	Amino Acid	Methionine, Cysteine, SAM and Taurine Metabolism	11004069	27288280	17567268	40167616	17624952	13475192	16858438	13035632	40076616	23941864	14228566	23139678	20800536	26548224	22046480	11560125	22913718	19759834	20930000	37558660	16144785	23345648	25623272	29131768	15873679	24543036	17556280	13400887	26414142	6296683	19452424	15904409	21647580	20415986	19244172	17703420	21048044	18851388
alpha-ketobutyrate	Amino Acid	Methionine, Cysteine, SAM and Taurine Metabolism	321699	830972		1174974		233387		149974			618894	709330	753864	828293	856118					569961	108208	324041	662533	1213203	589504		335200		1230829					397545			507367
cystathionine	Amino Acid	Methionine, Cysteine, SAM and Taurine Metabolism	466563	228687		506577	332798	271117	314646	419092	309453	208929	1780367	180022	279365	417267	253043	556225	405734	521579	329540	484408	66050		415747	358753	774854	571283	2061864		356870		276626		336314	161445	250549	378371	437483	345309
cysteine	Amino Acid	Methionine, Cysteine, SAM and Taurine Metabolism	7540496	5556344	8401555	9788154	9124810	7893493	10953727	12125959	8167292	11237957	8362654	9333276	10223101	6164157	7945017	7854017	9199007	7.43331e+06	11681598	11336735	6419507	10641732	7626996	7671090	15432492	6.0702e+06	11238394	10405132	8101017	7.73755e+06	5530835	7.66307e+06	10346013	8452014	9591370	11074035	14110194	8073273
cysteine s-sulfate	Amino Acid	Methionine, Cysteine, SAM and Taurine Metabolism	1103292	1375947	1338150	2487508	2054472	841119	1406104	2099917	1759548	1964099	382879	551350	1061239	1385475	1126843	1339197	2661505	2962356	3.19955e+06	1652884	1912115	2214670	1691104	817386	1.47282e+06	1477195	1983768	2365200	768668	959375	2011994	1.93525e+06	1944266	745264	1359062	1.48589e+06	1111105	1958742
cysteine sulfinic acid	Amino Acid	Methionine, Cysteine, SAM and Taurine Metabolism	79713			119828	56840	57897	51836	98023		118802			80142			53577	71950	62378	82158	126901	127762	203831			108600		76559	108627		162931		91364	34962		46015		53723	50391
cystine	Amino Acid	Methionine, Cysteine, SAM and Taurine Metabolism	2958017	2340387	3353829	3524541	1771408	3259262	2571294	3014156	2669737	2723919	3436614	2801342	2380132	3845052	2843116	2959710	2980935	2834083	2105746	2921808	1652387	3747774	2511966	3613554	3240849	2398657	1657292	2191795	2939472	2198835	1824030	2274356	3264456	3006316	3173156	2946311	2454926	3968847
hypotaurine	Amino Acid	Methionine, Cysteine, SAM and Taurine Metabolism	3378977	1310446	2609183	3620764	2652387	2843839	2658981	5.16912e+06	2230205	9144087	1833854	2026063	3998851	1.90495e+06	4192321	3406750	2298657	1879206	2521408	2445798	11095698	3.63925e+06	1961827	1824549	3.05415e+06	4848055	1798962	2966668	1728332	3037493	9910766	3033348	3485744	1839739	3065735	2778043	2181971	3172082
methionine	Amino Acid	Methionine, Cysteine, SAM and Taurine Metabolism	215268208	235653616	206360944	300194272	216910784	184750288	226955552	251498912	238322704	243975216	210703968	235191088	205426592	228603792	210976416	230831072	219098608	297949632	181102960	283507584	218072032	230362064	219050496	200132624	266069040	223191872	204407760	189694352	189935760	178084672	192946384	178637888	316392832	162880464	218509056	260029552	246882048	250321808
methionine sulfone	Amino Acid	Methionine, Cysteine, SAM and Taurine Metabolism	2953819	786805	1408994	2795195	2212604	521806	2613596	2.0466e+06	2220843	2041085	3046532	1228848	1190516	875046	1.88936e+06	2248701	1679314	1294623	2984066	1467399	614423	5862489	2263328	1894716	2865989	657233	1839931	3.40662e+06	993227			729394	2261728	975757	1369136	2800032	2508089	3.92795e+06
methionine sulfoxide	Amino Acid	Methionine, Cysteine, SAM and Taurine Metabolism	4492468	5847194	5843227	6079251	7455584	4.11756e+06	6285395	6810555	8706730	9499592	7635858	5837078	4856450	5487441	5536797	6935497	7615890	8578051	7879852	6815384	4046769	6189015	6760373	5416955	6518472	5758984	6409462	6124179	4277810	2311746	4520647	2151758	8772711	3795138	6755191	6858379	6270045	6173835
N-acetylmethionine	Amino Acid	Methionine, Cysteine, SAM and Taurine Metabolism									341083	987347								342611				391456															607926
N-acetyltaurine	Amino Acid	Methionine, Cysteine, SAM and Taurine Metabolism	621245	496282	715245	752632	457091	549174	641792	803044	344457	786479	543150	608245	436818	474436	454145	691120	413863	365607	369209	426574	1159253	501196	682587	719944	381019	694103	511761	269997	509844	767445	827872	405723	270977	672972	481569	678537	546182	430398
N-formylmethionine	Amino Acid	Methionine, Cysteine, SAM and Taurine Metabolism	873307	856326	882767	1061033	781455	757459	785672	1013557	843470	915036	952114	795067	739865	754723	827889	786914	830814	991252	847890	760929	785279	666939	949552	811465	816954	763854	778568	787985	799559	800995	711036	744281	668353	774379	850470	874986	1007674	902373
S-adenosylhomocysteine (SAH)	Amino Acid	Methionine, Cysteine, SAM and Taurine Metabolism									20870	63685								22210			41853				24017						33673
S-methylcysteine	Amino Acid	Methionine, Cysteine, SAM and Taurine Metabolism	416313	182274	253225	419197	332774	397972	225166	333130	265509	229040	196574	219431	578608	442358	287256	297864	971230	248174	272814	360663	231836	323764	195376	177119	247495	201320	793687	325166	219521	308656	282775	273114	370525	172787	1071550	214244	396134	454513
S-methylcysteine sulfoxide	Amino Acid	Methionine, Cysteine, SAM and Taurine Metabolism	6796253	2157257	4521529	4772668	11513183	5651209	3879105	3685988	7843162	3155727	3067633	4253116	8204609	5236922	4752638	5325726	6.5233e+06	2683178	2798949	8692214	3356597	4848238	4299116	1963875	3951400	2031246	15720961	5354724	2292078	5513922	2665332	4192523	7870293	3546223	13358307	2385016	8346883	12085088
S-methylmethionine	Amino Acid	Methionine, Cysteine, SAM and Taurine Metabolism		503167			329594							256538				122443	250253					278578	756245				455997		718027		131824	440033		201844			288001	474505
taurine	Amino Acid	Methionine, Cysteine, SAM and Taurine Metabolism	3397174	2771024	4567481	5083966	2486237	5424511	3727580	2493753	2439913	16519192	3865439	3.15785e+06	3721934	3036694	4527258	4871040	2119422	2298884	3.99862e+06	4189978	17916484	3.39279e+06	4938180	6031361	6449259	9698608	3.96194e+06	2750807	2291679	7471224	16824352	3722801	3012171	2481451	3800587	3.08254e+06	3054229	3395923
2-hydroxyphenylacetate	Amino Acid	Phenylalanine and Tyrosine Metabolism	204822	328854	251871	400324	273570	364972	176846	396891	645399		242260	543446	288502		217753	291758	295279	168952	223034		235628	590572		222505	381100		439575	359977	499452	465232	446069	254206	285983	635103	450771		350427
3-(3-hydroxyphenyl)propionate	Amino Acid	Phenylalanine and Tyrosine Metabolism	218849	606708	764342		1169282	642095	2034984	915250	87814	268948	204257	1131672	500630		465003	148157	1831843	327979	865122	984916		613526	496128	306523	354801	232715	799008	395372	348090	87343		349238	1308437	345858	368172	138061	619880	1542674
3-(3-hydroxyphenyl)propionate sulfate	Amino Acid	Phenylalanine and Tyrosine Metabolism		29603	113980		208041		505641	73123				152045	31440		32993		181349		84140	127864		58896	39045	55234	35442		78971		169309	27137		35149	92170				59466	146256
3-(4-hydroxyphenyl)lactate	Amino Acid	Phenylalanine and Tyrosine Metabolism	5344099	11731986	6084167	8571892	7484008	5785803	7429171	5721201	6181301	7015726	8168157	5525016	6815360	6527319	6274293	6800249	4240278	8420382	3098161	7435904	4.15494e+06	6002320	9666436	8464630	6316547	5065950	6273972	4549272	5704704	3745726	4428373	5647100	4594444	4169474	6323014	7717646	5985909	5085132
3-(4-hydroxyphenyl)propionate	Amino Acid	Phenylalanine and Tyrosine Metabolism		298159			148421		96582	124159				84196	119798		152605		300003		165533	95574			90709		136361		81306						498732		72422	191511	95846
3-methoxytyrosine	Amino Acid	Phenylalanine and Tyrosine Metabolism	1809387	871789	1188648	903127	1103073	860334	1104245	1993075	1125611	2030981	1429462	1120878	1406910	844968	1574151	1112672	1124213	1258044	1380013	1211954	1.34478e+06	1.55931e+06	1290820	852736	1240850	1134570	962575	1459586	1081531	906480	891749	1039457	1020379	1164526	826559	1352626	1077085	1786039
3-phenylpropionate (hydrocinnamate)	Amino Acid	Phenylalanine and Tyrosine Metabolism	398882	204864	1413196	893677	2664806	1843194	743880	339734	473568	612400	353707	119598	365086	933542	260202	1037789	134919	404887	250091	118236	350077	1.71943e+06	1011434	1927078	391281	545410	206620	1058751	1549339	710872	1611263	1391422	477698	1316048	1.04364e+06	190620	219642	1635075
4-hydroxyphenylacetate	Amino Acid	Phenylalanine and Tyrosine Metabolism		322896			323504												139868					253266										235465	443299		133330
4-hydroxyphenylpyruvate	Amino Acid	Phenylalanine and Tyrosine Metabolism	777161	1101446	731857	1013478	1367023		1267663	878637	882655	1320244	1506078	734403	801873	1029157	921215	1012633	953287	1146582	666911	719764		1008987	960560	1484412	1122919		894239	837113	1132397				1.15219e+06	755877	1179940	1181812	1559037	961682
5-bromotryptophan	Amino Acid	Phenylalanine and Tyrosine Metabolism	1232928	755575	715355	727751	1226649	869527	1309367	1552712	1.04048e+06	1023698	1371807	845056	1106340	668253	1484281	1199906	943691	948842	793813	2049250	1222436	990860	791810	915392	1496234	1547589	1283513	664457	932899	1011761	1051174	1119504	1.13835e+06	1089086	856156	1034595	788792	1314315
dopamine 3-O-sulfate	Amino Acid	Phenylalanine and Tyrosine Metabolism	115647	145601	119241	61165	63722	60919	105129	149401	106522	70504	239402	194605	162865	57521	171114	73473	73617	117805	55896	125835	87471	110165	88163	102694	71893	109149	63116	53068	84423	20122	63260	115453	67079	117715	109616	219256	82057	145032
dopamine 4-sulfate	Amino Acid	Phenylalanine and Tyrosine Metabolism	25794	30080							20585		86300	43465			43696																	12839			31768
gentisate	Amino Acid	Phenylalanine and Tyrosine Metabolism		138180	198106		300880	493453	464094	42790			100515			125993		579986	639146		154600	299476	39224	385768	301391		169882	655606	125058	111028	424798	279632	196170	104353	272008	389414		346139	267607	330813
homovanillate (HVA)	Amino Acid	Phenylalanine and Tyrosine Metabolism	98550		76166	149858	77639	56264	74588	100950	90946	140846	81996	61648	93518	55644	109561	94123	134267	76372	85098	114907		88979	84608	103067	106268	61344	73771						90734	79065	92633	90276	94177	73826
homovanillate sulfate	Amino Acid	Phenylalanine and Tyrosine Metabolism										26848							16921
N-acetylphenylalanine	Amino Acid	Phenylalanine and Tyrosine Metabolism	103136	190228	139509	171907	107726	116170	109166	187153	146614	134429	151707	152702	130796	115534	122532	179796	113552	265853	196141	256405	121533	216734	164641	242111	206069	206284	151802	93856	168800	315249	171463	150889	107713	114654	149730	152443	176572	144152
N-acetyltyrosine	Amino Acid	Phenylalanine and Tyrosine Metabolism	43763		49843	42004	72221		48005	132292	93366	63768	100837	51731	34287	32670	63697	82006	38338	313388	54525	93736		95767	60803	101392	96449	45192	47490	50098	57122				54416		94643	80675	100213	52775
N-formylphenylalanine	Amino Acid	Phenylalanine and Tyrosine Metabolism		42739	43667	83634	59161		24226		19866		39963			30145	28974		29225	34069		87447	73439			61553	52343	50232			66388	105795	47174	54101	29471	31037		31155
o-cresol sulfate	Amino Acid	Phenylalanine and Tyrosine Metabolism		25633	306442	65202	31546		63215	29939			204485		24350		27545	76188	19940			25681	57471		48652	20699	100153	34670	122484		32279	54096	41158				22856	48638	586826	46601
p-cresol sulfate	Amino Acid	Phenylalanine and Tyrosine Metabolism	87428320	69304456	479579360	734378176	690808384	273194112	225752032	120631584	379644640	154205040	146612640	202947664	115122608	216655328	143457168	193081632	270284960	260750576	239665056	305409248	325297760	425740992	318408160	404007648	69168648	91136776	59834808	165457744	429129920	202443552	397540960	151015824	108738992	269706592	186139296	12276397	134334160	266651824
p-cresol-glucuronide*	Amino Acid	Phenylalanine and Tyrosine Metabolism	184482	39789	499627	3159561	1823149	766720	167537	29862	653020	300692	264654	200582	213659	302032	240351	224149	205279	678749	444548	327486	1004499	1105167	1119185	861240		57027		412910	779108	178138	1071080	112186	117252	246973	233429		99794	228208
phenol sulfate	Amino Acid	Phenylalanine and Tyrosine Metabolism	27568926	22924408	32925262	160889888	91728824	52899368	57701632	204386592	37213868	28266126	56457788	35886392	49007992	92947032	74981840	48650736	31189304	33387036	66011192	81765128	61780424	47628112	84847648	44029652	94356368	59945948	31538212	24535608	34770136	27005248	33748168	35690500	32768468	34090588	50586784	80637168	46513932	71846704
phenylacetate	Amino Acid	Phenylalanine and Tyrosine Metabolism				681101	585176												56738	215098
phenylalanine	Amino Acid	Phenylalanine and Tyrosine Metabolism	667439552	949344448	666689920	923454848	762042688	666281088	760215680	712175936	793056896	942181760	819221120	732581248	665484224	770711360	685083904	908097024	740792896	792245440	733788416	901978176	693461376	806666112	839055168	772971584	885365952	720235840	695322752	607119104	852331264	767225792	603045632	721404480	878404736	644533632	766296128	832050240	821290368	739312192
phenyllactate (PLA)	Amino Acid	Phenylalanine and Tyrosine Metabolism	1059691	2253223	1360414	2325524	1572684	1633174	1312990	995696	1213727	1.52192e+06	1231999	1298589	1185146	1033800	1275464	1690978	982983	950887	1015712	1281640	881973	1.37462e+06	1723296	1706397	1324107	905031	1382408	910617	1338422	1317071	894378	1249749	1184849	1052356	1032118	1343951	1200624	1060820
phenylpyruvate	Amino Acid	Phenylalanine and Tyrosine Metabolism	228900	391566	339470	436112	341862	304846	281206	187200	225163	180825	324084	250020	293843	332891	197992	359119	235551	297961	345659	222933	245201	196802	197697	393606	352414	240575	380185	249087	292126	342762	372119	324548	289664	214821	253815	204160	372719	207744
thyroxine	Amino Acid	Phenylalanine and Tyrosine Metabolism	538293	820921	634065	801392	699954	835627	737046	756284	357537	710379	989206	742882	671716	652534	528474	739186	811239	812366	635198	781394	696452	752903	682673	716147	724730	698847	708040	577126	603837	425914	730614	537003	595693	802742	686445	963670	783595	524379
tyramine O-sulfate	Amino Acid	Phenylalanine and Tyrosine Metabolism	168529		298488	353232	132777	70965	40746	189576	65426	102658	87502	120099	39797	19659	30559	47919	40042	433049		72250	95858	1607309	71939	36174		66460	70727	40718	291167	168054	72535	30445		51818	41188	93132		26415
tyrosine	Amino Acid	Phenylalanine and Tyrosine Metabolism	175037936	275640032	174280896	193216336	243486688	233455984	276257792	226229968	179765136	265950000	345017088	199053088	214570816	250841120	213265072	263859008	205884656	404641312	150230496	285981408	222704832	248745840	234928192	252656288	270509056	216814192	230285488	181079056	297082816	195326160	251927776	221035344	255454928	154536384	283424608	286028800	295056800	184133824
vanillactate	Amino Acid	Phenylalanine and Tyrosine Metabolism	58794	82827	101827	90911		67296	57800	97635		59614	78168	78691	60739	64689	81828	123445				66317		64235		77793	57346	77044	72509	82965	116990				59889	96505	75429	70444	30795	61025
vanillylmandelate (VMA)	Amino Acid	Phenylalanine and Tyrosine Metabolism	167459	130261	217617	235103	194518	164877	170207	205449	168308	272829	246734	228511	164320	140899	189842	153578	159112	137850	224389	168553	282698	219756	180708	188734	114538	208305	149318	265963	144314	246225	172492	161931	143606	172411	133170	208388	194134	149708
4-acetamidobutanoate	Amino Acid	Polyamine Metabolism	4374024	4366335	5193243	4733451	6544024	6480323	7535130	6731529	5143342	5164822	9258750	4723969	3860189	4573238	4602475	11744728	4968239	6627118	6698394	6583650	3399116	9514838	6362073	8459710	4971175	3333805	5419179	9457858	3850908	1875624	3056308	4599843	7507408	3383716	4738678	6604946	11723615	22875764
5-methylthioadenosine (MTA)	Amino Acid	Polyamine Metabolism	692698	818931	657360	798590	844935	777271	759712	763275	960965	835822	768818	765949	527273	824183	574933	747117	710548	735084	821545	975949	622813	878399	1.00414e+06	823687	995193	614195	761307	521085	846517	687131	457521	565542	877373	493172	930391	940820	1192158	720367
acisoga	Amino Acid	Polyamine Metabolism	87535	84628	99703	96655	105837	44891	148059	144538	144677	110611		109362	61901	48411	37292	67402	165748	202194	215769	162168	105882	90864	149248	132184	105016	128222	106378	31165	242241	75667	105491	77519	112282	48695	51936	96110	102943	89306
N-acetylputrescine	Amino Acid	Polyamine Metabolism	1816634	1632817	2317477	2892836	2070457	2010298	1874689	3639540	1804493	2362272	2114274	1616479	1990912	2438436	2132207	2174470	2426999	1852201	3182269	2346538	2226663	2.66702e+06	2712785	2748341	2271650	1.77085e+06	2186746	3.06303e+06	2372640	1823682	2186934	1595330	2541007	1650666	2787156	2468619	2111511	2134615
spermidine	Amino Acid	Polyamine Metabolism		218619	909373	542322	239041	2155561	404186	341931		2760524	908052	361683	453582	984416	420666	798344	273055	145097		678996	3.71605e+06		1156876	2389353	1640096	2795748	772980	320898	116693	3431352	6.89851e+06	1.80204e+06	195176	364780	401947	312222		124914
3-indoxyl sulfate	Amino Acid	Tryptophan Metabolism	51034748	39598028	55648480	81586624	48134976	38479420	33576200	55598356	59021104	16075819	69928696	31555562	27779778	69054608	29625794	74979680	21747508	39529120	35250524	53122968	64831380	36804528	85694968	82817984	20410520	44767676	35280024	18011556	47817640	28787962	31692658	30845666	46630800	41016784	42879096	21695764	37482692	89402640
5-hydroxyindoleacetate	Amino Acid	Tryptophan Metabolism	29997		23562	34875	58643	23898	25761		23446	21065	28051	47274	28203	18512	34523	23860	18598		47171		12816			38092		24872			18364			18795		31816	14734		32716	31438
C-glycosyltryptophan	Amino Acid	Tryptophan Metabolism	1038684	762143	869279	1148302	1246956	785817	986647	1057373	1062633	1020203	1144848	968958	867708	920933	922267	1186827	913411	622951	1295665	956870	1157060	1317391	1191630	869435	1289896	909425	665140	567913	441770	833271	763709	809520	562768	887980	895062	1142282	734843	1060639
indole-3-carboxylic acid	Amino Acid	Tryptophan Metabolism									77860	37978								34812				54261											32117				83507
indoleacetate	Amino Acid	Tryptophan Metabolism	36560916	37664196	33009756	37998936	89686768	26702216	36457168	55635496	48944308	28672952	28191574	33845332	27739842	31412804	34429692	50247120	56970732	30790560	35013460	40601712	26819762	34616072	36394600	39343264	30221350	22033564	50503028	34768528	81289992	43065936	33117644	25464660	35144080	29113272	64784644	40488456	55081868	63866980
indoleacetylglutamine	Amino Acid	Tryptophan Metabolism	178342		64115	119720		259892		259632	198690		330815	219744	152747	182342	130122	236408	193511	300958		333283	98110	143117	83396	170781	574334	188639	267686		344764	90349	153573				329324	280873	466567	272216
indolelactate	Amino Acid	Tryptophan Metabolism	12519288	20435718	13469590	13279712	25687160	22801964	21672236	19932136	16592418	14268516	19454692	12866214	13812643	15351320	12753615	22085414	13092462	13707874	9682700	15814369	8721330	22891772	16152479	18810346	19822284	9208601	21273754	12131270	11809971	9235352	7851111	10791025	13556329	13183939	15234659	18791424	22623916	14494213
indolepropionate	Amino Acid	Tryptophan Metabolism	22673056	24320086	29901492	9002591	63183640	15302551	38331484	23120428	6063708	19337064	34535868	41949024	26184266	19162508	6501244	33684140	30124814	24811132	31240972	19931008	17849144	28073238	43763184	55227976	41104756	19105276	66689604	63369580	54434432	29365264	23243324	39672088	58838008	51930712	56475200	19087804	44681816	24993580
indolepropionylglycine	Amino Acid	Tryptophan Metabolism	36853										62787	95569				38696								65381	49747										42180	33040	36651
kynurenate	Amino Acid	Tryptophan Metabolism	339951	776486	328581	564411	644353	537451	547683	448462	619060	551452	640503	761628	315865	597181	375666	399418	462538	497597	475491	862400	297615	571592	604688	653649	507167	448743	428167	399756	490725	335623	229649	495853	390241	418859	658596	707811	889826	450918
kynurenine	Amino Acid	Tryptophan Metabolism	33664888	39109360	25610384	53710716	39266656	30081056	39963384	40499632	33605032	48316248	44237792	31969716	27450884	28664022	30260304	35763564	31193892	35793744	39708384	41997308	25539016	52291180	41135528	33876048	41686304	31003296	32996760	28633624	26758794	21349378	30485478	31573240	25670364	29539020	36676700	40119528	46683556	32426736
N-acetyltryptophan	Amino Acid	Tryptophan Metabolism	78008	98966	91049	52866	65349	73439	69941	95861	58204	91097	141679	55429	68063	54167	83721	104616	82092	170128	55238	135261	38906	119379	75817	115716	166425	55992	118325	37398	41176	100710	37843	78659	81105	61299	114723	96823	107175	80128
picolinate	Amino Acid	Tryptophan Metabolism	594522	1.00032e+06	812923	2773405	1146941	726713	1088540	831855	1283468	917439	500413	908868	670413	886552	888515	426570	1417620	1293567	712929	1720806	633017	1056817	788538	705460	861502	755935	882622	1034382	999405	512068	770645	731699	1143679	830716	1034429	943768	1.01157e+06	1261741
serotonin	Amino Acid	Tryptophan Metabolism		327582	1578429	2138378	261768	1725336	2092029	595524		32322986	1.94495e+06	2036164	2110012	2010991	3372495	4664694	382707	315713		1.85607e+06	17605888		2446327	3511595	6083127	7037276	425785	285097		5149747	14619998	2252317	200042	4603114	1142527	831088	267641	1178533
thioproline	Amino Acid	Tryptophan Metabolism	7092400	1.59403e+06	6.21596e+06	7772526	15837665	4.98128e+06	18235088	27307832	23572860	18517584	13769667	11600493	7999131	4698387	11520801	9963794	17901776	16095297	22779570	10487299	2.61798e+06	37371484	7874882	8056172	13496487	3934072	8463289	12398523	5.49729e+06	1187690	1802226	4840434	21127578	8089054	13889444	15947733	44548656	15774056
tryptophan	Amino Acid	Tryptophan Metabolism	461663264	550430272	424525408	423986336	450628032	428693952	471479840	472485024	423953920	427775136	540263424	442160288	425615008	477015872	446182048	431301664	408613728	442226144	359871392	577577600	400800576	468002464	390695392	457074464	512070432	422236832	480422144	385189888	393814944	332448992	397797888	425077696	505999936	388772512	477013632	484024256	510078272	461062272
tryptophan betaine	Amino Acid	Tryptophan Metabolism	13707373	5869092	7374844	33689916	116483744	13169883	29578504	38958896	51781796	36288128	15772205	39260420	22523392	25471732	42157328	70136216	31665012	19619372	27744140	48315556	27800492	51742804	23445346	14741747	44801580	42803672	52197056	31984732	18548524	12402511	79261296	59942388	65456496	8004392	5782148	28790876	42421832	46343120
xanthurenate	Amino Acid	Tryptophan Metabolism	32985	73107		46230	49186				68725		37221	35216		35968			24340	25119		91936		42963	32329	62400	47192	16716	43994		28740			22565		24424	49358	54173	63607	22403
2-oxoarginine*	Amino Acid	Urea cycle; Arginine and Proline Metabolism	62139	467600		156667	100351	97116	170702	194038	122824		351153		128355	387461		249653	132618	158623		896177		165995	209730	403028	233370	181002	190996	81841	411483				214009	83764	265804	469385	428367	84546
argininate*	Amino Acid	Urea cycle; Arginine and Proline Metabolism	1461253	5434036	2138791	2345157	2301475	2473328	2956732	3.77654e+06	2249500	946174	4412742	2492991	2593172	7.99125e+06	2015171	2481531	3042052	2166527	2206471	9603780	1.86892e+06	3.53207e+06	4.03552e+06	5509576	4283015	4157296	2384405	1646504	5533935	947401	2761475	2280297	2554743	1776469	2645371	8262179	4869110	1.98685e+06
arginine	Amino Acid	Urea cycle; Arginine and Proline Metabolism	638218112	573534528	582756032	522232288	645082944	491430688	551373120	583411648	556521664	594599680	769203584	627968768	589532992	680760320	610911488	563215232	612409472	614365504	574042688	515500928	637997696	670170880	588939584	542804288	535918400	643532352	541414592	703004288	565841152	635997120	666405120	561369472	849518848	507701184	613282944	382421024	474500928	588754368
citrulline	Amino Acid	Urea cycle; Arginine and Proline Metabolism	615774528	513848032	513427648	331167264	638160960	523964576	574987648	717139456	727710400	586870208	735393600	619672832	533906368	645997760	636561920	759764992	648658688	582649664	727234368	591774656	475590208	783643328	677704000	421593824	645823296	510706240	511149280	798431040	435720672	357325920	350090560	529013824	655014016	565513856	661996864	658916992	667391936	618488256
dimethylarginine (SDMA + ADMA)	Amino Acid	Urea cycle; Arginine and Proline Metabolism	40569096	30700412	38859112	42172904	39512920	34904612	43370052	47969176	36453028	42730400	36269016	36723296	31510784	42569884	37172948	42624416	39526692	36695872	43702428	37990856	35189900	44673452	38947184	37916800	44116468	37999252	38865016	40316292	31969288	33310022	28193434	33898724	40628404	34970420	37978736	36663808	40475316	45378424
homoarginine	Amino Acid	Urea cycle; Arginine and Proline Metabolism	13168054	14798682	12618322	12849896	16856444	16191385	16385397	18338232	18079764	15880366	18192528	18521164	19846936	18407624	17463872	23426602	16842444	19034888	13052441	31945596	15117281	19802984	16857872	20158408	19477706	13164982	21638950	13778758	26846612	13350395	19717166	21352748	57612348	11235149	19050650	18952964	36771052	13389098
homocitrulline	Amino Acid	Urea cycle; Arginine and Proline Metabolism	1542490	1.95917e+06	1272753	4578597	4101641	924230	1815740	2229092	5347914	2363743	3000406	1760737	2117010	2182564	3718522	2470143	5036289	566482	1839510	3486428	1691117	4090104	1952659	1502792	1145826	1491377	2806671	2443165	2042680	1131296	489599	3053687	929948	2490160	3109577	2997821	4942070	2112895
trans-4-hydroxyproline	Amino Acid	Urea cycle; Arginine and Proline Metabolism	202364000	95646176	192667040	191996112	231659376	214270160	233969856	332256160	239306064	197265584	235379536	146411568	129277296	187499968	172331280	224874816	208525568	186199264	182397264	152488416	144649152	270598144	179681552	296915904	221935824	243249296	255719968	227279152	279661312	188236208	197993312	148269424	304319328	142605712	362858624	193897296	304960224	279152672
N-acetylarginine	Amino Acid	Urea cycle; Arginine and Proline Metabolism	1676950	1803164	2.00712e+06	2011270	1895008	2025304	2031956	4883951	4818136	1986908	2.08714e+06	3064926	1778855	2431245	1815385	1822919	2663932	3.97519e+06	3.34603e+06	6.82059e+06	2318038	2996163	2079743	3015705	3444063	6317920	1.93347e+06	2795517	2224365	2092587	4385579	2034263	2256027	1214533	2.08622e+06	2404378	2947370	3150415
N-acetylcitrulline	Amino Acid	Urea cycle; Arginine and Proline Metabolism								105753	98287			35364						101195		150020	42721			66334	39120	77105					66521					25683		32164
N-alpha-acetylornithine	Amino Acid	Urea cycle; Arginine and Proline Metabolism							78951	152272										102075		228015			56087		141890	94932			67042		96271			47080		138494
N-delta-acetylornithine	Amino Acid	Urea cycle; Arginine and Proline Metabolism	902297	597373	808683	516422	799979	794418	918065	298688	176779	403739	937709	422396	689649	635732	614542	1192996	977290	272811	533400	473304	404960	1769985	1223182	391453	744774	345413	884965	930556	967350	851075	246999	616572	830132	676116	945217	973988	1137382	733829
N-methylproline	Amino Acid	Urea cycle; Arginine and Proline Metabolism	5559881	74099936	201938752	9905657	24510420	8888213	44913020	7677796	14036850	51969112	10849463	32357968	8552520	22218886	7094258	22959324	103789960	70872384	20433506	13077470	11527337	54637792	79610888	155377200	17060712	6.34391e+06	37917576	8252955	10886766	17004212	69608816	27854552	50763084	21317316	45162124	19798240	200795824	6785965
ornithine	Amino Acid	Urea cycle; Arginine and Proline Metabolism	290582176	313427488	298028832	211760544	303212288	389993344	309693536	438015584	225253360	266304672	231509920	274983424	267761472	305793024	277570752	467527424	221816416	317547296	268366416	477993824	292920256	371639904	331796096	302935008	443130688	319293440	289796480	262908144	252699712	214296496	284168032	279271392	278663968	281647968	339662080	379039456	266785648	390387840
proline	Amino Acid	Urea cycle; Arginine and Proline Metabolism	1721401600	1757848320	1334420096	1259789184	1414722048	1315992832	1286402432	2285675776	1433367808	1475114752	1513903104	1436601088	1605662080	1835974784	1489361408	2425815552	1295114240	1545817984	1162258560	1595392000	1421634688	1681247616	1607264256	1386406016	1631981568	1360923136	2020939776	1466963968	1157052416	1293215488	1199506432	1183460736	1583825792	1078677504	1702212736	1805729280	1613792640	1726327424
pro-hydroxy-pro	Amino Acid	Urea cycle; Arginine and Proline Metabolism	44876332	39771964	55005188	63414036	63428108	40513140	62130712	84263664	57277136	63981556	45945316	41014968	34828148	41530776	42581460	42065116	53644992	48504660	56189668	51919788	47907460	83719312	40515528	61382128	57143564	43020104	60773472	62385636	45872428	61052092	51976824	60588176	63515308	43758388	49168904	55988012	72924488	56115412
urea	Amino Acid	Urea cycle; Arginine and Proline Metabolism	363428576	463672352	499067488	530642528	539399232	374575200	572060416	306524384	675690944	281196608	400719360	366443232	389788256	483901728	399060864	310207488	469016832	325450848	426375104	556541376	396582752	416815680	536725248	459930432	391883232	414041152	308993344	404870880	465407616	205130224	335717120	360232608	478802272	480870208	359964384	616347328	575711104	415511264
N6-carboxymethyllysine	Carbohydrate	Advanced Glycation End-product	438540		708199		117278	226184	435840	440173		229251	747643			532679		138509		293269		343284		178565	176868	549889	715553		306204	277288		464649						510210	714172	225094
erythronate*	Carbohydrate	Aminosugar Metabolism	94175096	83718528	82137696	108177048	86294632	81973640	96432888	98854528	68052752	82217904	104698720	84850792	98357696	76780576	88979592	115663240	75683928	71921552	69574952	92651360	99747968	85512448	107504696	121736936	115346432	94701928	79784376	75671584	93996440	94011448	101755240	84999792	82112072	90666416	73129328	100944832	90589680	102400576
glucuronate	Carbohydrate	Aminosugar Metabolism	1465467	1548496	2008707	1658906	1584699	1.88555e+06	1550960	1849749	1440488	1849847	2190789	1554131	1484578	1499080	1435102	2.07284e+06	1815856	1385409	1264712	1.66489e+06	1.45655e+06	1731857	1990487	2315210	1.65807e+06	1452841	1526572	1392413	1.91691e+06	1569018	1144296	1265260	1288550	1402406	1966951	1.56329e+06	1752945	1953379
N-acetylglucosamine/N-acetylgalactosamine	Carbohydrate	Aminosugar Metabolism	3.06602e+06	2471788	3805813	4873445	3577653	2734606	2.78513e+06	5022641	3004307	5.62014e+06	3027306	2879941	2405735	3071627	2.75328e+06	3671774	3546349	5263208	3851070	3524053	3066737	4563779	3756361	3668230	3267839	3051551	3420742	3088194	2865667	2961002	2856608	3.02875e+06	3756582	2809117	3180065	3.28262e+06	4389932	3250205
N-acetylglucosaminylasparagine	Carbohydrate	Aminosugar Metabolism									160312	348218	106239												52873														118040	99595
N-acetylneuraminate	Carbohydrate	Aminosugar Metabolism	956423	729172	811581	1325440	903551	945539	1143194	1334235	1093696	1788718	906150	1071229	1188000	1.00438e+06	1001848	982933	1.47592e+06	984978	1076055	1141154	2.0746e+06	1243808	1216736	1229071	1197723	1876339	776141	827995	568743	1117141	1486571	1066318	590758	853074	797838	1191590	1107908	1105942
sucrose	Carbohydrate	Disaccharides and Oligosaccharides	138034	276302	393946	198389	182838	665417	97920	71143	36782	60762	206466	166287	224570	250637	133941	628024	52367		216674	200614	554511	108509	139610	227058	710163	299721	327487	187141	266389	742764	583533	386707	92333	212303	94792	109075	22221	88910
fructose	Carbohydrate	Fructose, Mannose and Galactose Metabolism	6388095	10495815	7.32723e+06	10352931	9640162	8538592	10656478	6781516	12623412	24998432	11417395	10135807	11743433	13725161	6159728	12457805	5224802	6681443	4628801	11020050	11809862	3442515	10419486	11766966	14994559	11906407	14875205	7.06156e+06	13532917	14106987	11232444	11160644	10503336	9364881	8822403	16540854	4107344	14084108
galactonate	Carbohydrate	Fructose, Mannose and Galactose Metabolism		89700	888012		93249	89736	437917		84270	88691	242314		739628		152188	377496		239628		88047	131393	471336	597858	149118	118110					564530				479190	169525	691631
mannitol/sorbitol	Carbohydrate	Fructose, Mannose and Galactose Metabolism	1286709	1468218	1.76368e+06	1777168	1587783	1434612	1312115	1.61907e+06	1429101	2294028	2216751	1327932	1325431	1.64452e+06	2174283	2510580	1080055	2695366	2503451	1270720	1482258	1891677	1393040	2313745	1651657	1645384	1509068	3.82495e+06	1142696	1636326	3477915	1137285	2223473	1110193	1464796	1615944	1.50834e+06	2.00372e+06
mannose	Carbohydrate	Fructose, Mannose and Galactose Metabolism	4374603	5049600	3234047	6336139	3239329	4345300	2673786	2875038	2966643	5974103	4979484	3690959	2796617	5834757	2857470	3027948	3110417	4702363	3666822	4964245	2884192	3241282	4544322	3192210	4791461	4182228	3231026	2930294	5865934	2903323	3854936	3127262	3783402	3255130	3888910	3772968	4188749	3974195
1,5-anhydroglucitol (1,5-AG)	Carbohydrate	Glycolysis, Gluconeogenesis, and Pyruvate Metabolism	125656928	157728016	128980400	148854272	119213736	103553584	140567648	191323456	98342272	130254776	98358800	123180032	104838328	142623024	106412736	164755216	70640576	87042824	104166504	117238408	133787144	131522576	143242864	147086560	83198904	155457968	147682096	119696128	108951272	96165824	118917992	142036992	94011000	121841712	84434888	146010976	132121064	114672320
glucose	Carbohydrate	Glycolysis, Gluconeogenesis, and Pyruvate Metabolism	813730176	822048896	798901440	799841024	655399808	833200256	700413632	640041792	602948288	730585088	786763328	732045440	802993792	902165824	734489152	713810304	628220480	642014592	634909696	749865472	857516800	585266432	766233728	786920832	797099968	815212160	716370048	722597952	871472960	974958208	948289408	830894144	679059136	798132736	707535936	768682752	565012160	749767744
glycerate	Carbohydrate	Glycolysis, Gluconeogenesis, and Pyruvate Metabolism	12059135	14060798	16480074	13397102	12365381	13317327	13084653	14942275	9363927	11171980	10998594	13381396	15113681	13516440	7903325	9410658	10739530	11933512	9331764	13208959	15250776	13133281	15319436	15337777	13597586	16511905	11382091	14044526	14449132	24639368	19387566	13831749	14131264	14589709	10831622	17449114	11411484	12109952
lactate	Carbohydrate	Glycolysis, Gluconeogenesis, and Pyruvate Metabolism	215630496	284213472	314825568	310059936	198477856	266347248	261450672	327669472	204664912	211538240	327590720	212625488	266940720	214017136	229947680	364810432	169417200	273604928	188549920	309305120	280910688	233052624	329978144	463964992	341817440	297000960	268930624	189545200	197108272	159155328	343343616	242739616	279496992	206381248	308121248	374193984	277162176	248162912
pyruvate	Carbohydrate	Glycolysis, Gluconeogenesis, and Pyruvate Metabolism	10527228	14156554	6261926	11937638	3060354	9089010	8066025	12827168	3037043	7001206	15674497	8.25411e+06	11347123	9553518	11386954	21091190	5342134	10699888	5668258	13964449	5314268	8528977	13523098	25757152	15872165	17463596	12277776	2992443	13310568	7.89748e+06	13011103	8556871	2685687	6567587	16083471	12830937	13380911	11273502
arabinose	Carbohydrate	Pentose Metabolism				105041				57878			157155	77415										34762	137320	79392											84118	88221		88992
arabitol/xylitol	Carbohydrate	Pentose Metabolism	1394531	1261170	1424458	1243934	1569553	1274620	1396023	2.00774e+06	1192783	1103699	1715922	1170716	1150806	1223250	1291489	1.58332e+06	1426931	1348915	1554385	1485020	1120969	1548572	1389983	1546243	1442137	1197703	1490231	1451559	1301362	1077519	1035909	1201179	1270606	1248086	1072584	1930244	1686355	1720640
arabonate/xylonate	Carbohydrate	Pentose Metabolism	7217653	6586976	7682520	7128541	8793478	8358104	10140979	8383246	4150940	5759758	8559291	6235283	9676518	6743860	7352452	9057504	6016934	4972309	4936200	7033178	10675520	6320742	8284304	7564400	8.26763e+06	7.58806e+06	7728309	5.94177e+06	7266477	9555700	8733157	5991714	6.84349e+06	7955765	6856446	13074326	7023875	11689626
ribitol	Carbohydrate	Pentose Metabolism	208724	189859	197438	245856	144674	135963	207408	211145	125018	224629	214357	142932	198076	219867	168059	242028	151693	237301	128513	236631	203892	181900	228919	317505	225082	170077	169254	118655	192470	145864	234841	165979	254989	158294	213712	243079	144974	192738
ribonate	Carbohydrate	Pentose Metabolism	16045149	12466480	14118448	14039950	14038713	15404275	17756404	12964014	12083298	18244238	17754396	7044077	16646978	14322664	15334553	14307252	13321210	12345577	11849776	14312678	15978972	14383453	15567614	15943426	7733467	14211594	12172708	13370656	13842846	14356188	13029583	12276678	15353765	15185855	14194412	19061836	6853647	17655844
sedoheptulose	Carbohydrate	Pentose Metabolism	339788	340366	333962	754097		404883				375089	214005		362470	976686	283733	483927				326566	451231		161334		543286	421763	262774		425873	580951	768116	488637		195353	223218	103266
xylose	Carbohydrate	Pentose Metabolism				74447	51995			75539			105684	53982											88758						38169						78334	107386		101350
ascorbate (Vitamin C)	Cofactors and Vitamins	Ascorbate and Aldarate Metabolism	5311274	2806943	7.8147e+06	1409249	5.40947e+06	4197412	2214879	1703989	1966691	2427651	1059829	4256459	1342170	1328436	3223187	6220142	668408	481215	1.46004e+06	733232	866190	669617	7.64702e+06	4782759	3598981	5254016	4481763	8355167	6661119	439865	7667311	2520916	551983	5003949	2315892	1546023	1423735	2444035
gulonate*	Cofactors and Vitamins	Ascorbate and Aldarate Metabolism	7.24365e+06	4460948	5925620	4161560	3.88914e+06	3.76565e+06	4538603	8928828	4352495	5664860	6.64781e+06	4118962	4454475	6044813	5148247	8178648	3825059	3.30993e+06	3221252	5293421	5736648	3799052	7196333	12818134	3.76959e+06	6766243	4381280	4.09171e+06	4179725	5281261	3607986	3.78182e+06	3387979	4615504	4112609	5233754	5660438	6.6055e+06
oxalate (ethanedioate)	Cofactors and Vitamins	Ascorbate and Aldarate Metabolism	3101337	3.49656e+06	5504366	4508071	3487916	5504418	4388968	5912901	3.43596e+06	4427595	3.65956e+06	5374477	5024218	2490267	2580287	2504028	5057974	3.83122e+06	2088220	5060837	6634535	5278727	4831482	3881068	5582796	4276154	4029313	4258565	3045729	9382844	4501375	3980966	4448655	5102385	4630781	6310429	5621599	3955638
threonate	Cofactors and Vitamins	Ascorbate and Aldarate Metabolism	123466400	62353736	123348000	81641424	34098052	107714664	101669544	113833648	192918816	158175856	43442556	86959640	63347968	78658040	100060960	139166400	122851232	102231808	68561912	67793904	76956152	35060836	80401392	71133048	23794034	116896976	24206730	122955200	63871112	63278608	124700976	87236016	91706584	135242912	78664664	98704264	21924424	163112624
bilirubin (Z,Z)	Cofactors and Vitamins	Hemoglobin and Porphyrin Metabolism	6367379	5500703	1787283	2161319	3121421	2213877	3910352	1846461	18492464	4512198	831008	2788874	1.03883e+06	1965457	2263438	2013653	4213066	747955	3142958	4343074	671100	853497	1452395	1350501	2593753	2153632	1203337	2827896	1210119	412192	799304	935913	3591761	2429674	4.1108e+06	3231394	2948341	6957221
bilirubin (E,E)*	Cofactors and Vitamins	Hemoglobin and Porphyrin Metabolism	6155265	9672456	3315171	7825256	5542756	5089850	6663287	7512175	24822284	12087144	2188191	5515187	3522115	3778615	2480034	2752773	5637408	3108414	3685830	6709814	4466790	3736742	3526548	3.00426e+06	5.3904e+06	6.86197e+06	5068293	7413557	2919412	2331156	2615759	4280554	7650001	2610441	4889637	4.11946e+06	2371800	7012359
bilirubin (E,Z or Z,E)*	Cofactors and Vitamins	Hemoglobin and Porphyrin Metabolism	2003584	1515923	779177	1243831	1106013	1012564	973265	1378112	3.67004e+06	1614675	475845	1123249	537797	1005163	1442355	1472242	1457165	876385	1577171	1480834	330772	1018056	876487	497547	1058842	1123093	761675	1298747	712125	440193	353438	654319	1198111	1110022	1435214	1183926	1.13841e+06	3086794
biliverdin	Cofactors and Vitamins	Hemoglobin and Porphyrin Metabolism	3327880	2316550	851671	1824468	1423833	1703394	1771486	1958298	7934754	3.00593e+06	731881	1829731	899529	1171011	1596577	2013684	2206507	1461712	2171913	2290871	980041	1400579	1194272	787761	1085942	2042108	1.59243e+06	1630093	1188684	1434779	754952	1235686	1663212	1121725	1870949	1438032	1090610	3839267
heme	Cofactors and Vitamins	Hemoglobin and Porphyrin Metabolism	11572281	2562892	1.51492e+06	1382559	750417	2310893	1686823	1477475	782556	1.51817e+06	675072	1218147	577422	2207513	3799548	5.99526e+06	488125	1659297	2.08397e+06	3063318	2051933	3294061	2324514	2109176	1001461	2921998	1974579	1293011	1014614	5098198	3956093	1483068	771363	2357225	691035	1962465	1399001	2365538
I-urobilinogen	Cofactors and Vitamins	Hemoglobin and Porphyrin Metabolism		186159										117930					120582				27763	95991	208664				28758						148199			97614		29369
L-urobilin	Cofactors and Vitamins	Hemoglobin and Porphyrin Metabolism				1159023	112439	88679				435079	101983					68009						105647							360042		72268
1-methylnicotinamide	Cofactors and Vitamins	Nicotinate and Nicotinamide Metabolism	4067569	6.11254e+06	3113658	2657947	7894766	5648169	4538080	8.22174e+06	11758660	2995996	6722531	12751151	5868221	4312404	8889308	2193300	8247772	11340996	6010072	8601675	5829395	8520437	4092406	4238298	4971001	4.00405e+06	1500289	4245831	6.61928e+06	4908535	4289461	2990346	7537483	5904858	7.54965e+06	11862464	8599394	3297208
adenosine 5'-diphosphoribose (ADP-ribose)	Cofactors and Vitamins	Nicotinate and Nicotinamide Metabolism										167701											132003					21673					372581
N1-Methyl-2-pyridone-5-carboxamide	Cofactors and Vitamins	Nicotinate and Nicotinamide Metabolism	4147221	5949392	1643989	4427459	9491837	1687204	7452451	8776776	9418422	4590312	5704360	5058384	2458467	4504530	6288328	2189104	9933705	12428505	4730585	6067930	386891	9759631	6991769	6136788	8491711	1516146	1531094	2514389	3056932			562527	10282879	3873412	7103314	11636830	16376297	5611666
N1-Methyl-4-pyridone-3-carboxamide	Cofactors and Vitamins	Nicotinate and Nicotinamide Metabolism	6707058	6180206	2.44015e+06	5900579	20204784	3641510	15614592	21193788	27770856	15110197	9744977	7427682	3519373	5977662	10593367	2868590	21118976	33865304	10661976	8.05039e+06	2157100	31021674	9540514	9739658	12665708	3297985	3463968	5483050	7925991	303574	3508329	2.52514e+06	27642778	6465817	11873329	18246968	43527568	13095254
nicotinamide	Cofactors and Vitamins	Nicotinate and Nicotinamide Metabolism	2746299	4653125	5507491	4889189	5139313	11212730	4506243	6525625	4873111	34690036	3219634	4465951	5065473	4152845	6727499	9498731	5552293	11072351	3551230	8316608	24271544	7330376	8008136	12689500	9136274	13555498	4338567	4524440	3789472	9508331	29382752	8857699	4709497	5041955	7048465	6762804	6081708	3105836
quinolinate	Cofactors and Vitamins	Nicotinate and Nicotinamide Metabolism	163753	307785	193036	553108	234922	146437	302607	259430	181926	711181	346013	217965	230044	221521	222581	176281	207196	254383	346473	596854	264117	525357	380696	349028	256247	243461	178165	181456	273801	266793	205544	175908	224920	285380	296924	456275	350098	185885
trigonelline (N'-methylnicotinate)	Cofactors and Vitamins	Nicotinate and Nicotinamide Metabolism	3388900	2842964	4872985	832730	6692710	6692986	10833351	1898100	1240331	2956672	8658906	7579413	6193069	6406157	2572791	7176324	31831264	3927891	8.35047e+06	2379511	1194141	5054627	8467402	2259921	4639035	3224015	11014962	3196537	4330761	5611203	3015587	8186872	4224427	10284222	35580160	9016012	12429114	7129550
pantothenate	Cofactors and Vitamins	Pantothenate and CoA Metabolism	2179988	1254732	2813287	2315253	2400314	1652935	2446997	3066840	3.97205e+06	2551075	2832439	4554356	2050335	1966305	2565230	1871977	5504301	2565296	2549722	3136411	3062015	2231508	4274414	2578929	3204698	1797247	2.02342e+06	5073471	1748472	2591293	1817910	2199509	2126910	1781312	3757832	2822934	3011775	2899343
flavin adenine dinucleotide (FAD)	Cofactors and Vitamins	Riboflavin Metabolism										47056											32612		23686	26499		25118					54485
alpha-CEHC	Cofactors and Vitamins	Tocopherol Metabolism			176524			68699	240716					246204				48205	394154	64441					127101			99329		726845		79418	144514	114634		483579	134834		69380	248856
alpha-CEHC glucuronide*	Cofactors and Vitamins	Tocopherol Metabolism																												166561			31848			68424				25254
alpha-CEHC sulfate	Cofactors and Vitamins	Tocopherol Metabolism			96995			56102	48002					226450	27908			43339	144880	60186			53306	50497	118449				59282	796222			118262	74286		286378	53033			276851
alpha-tocopherol	Cofactors and Vitamins	Tocopherol Metabolism	546144128	353669056	464180672	394367296	327415424	416158144	486180128	377095712	406628224	285986752	499584640	425070816	365881792	520769344	396002944	398384672	429301856	361460768	298632224	403619360	383608096	303845248	571387968	517150752	407139904	470594208	333904544	477375520	529102048	326961696	480428544	359821760	371743296	544944448	388542880	405070240	347149920	640620224
delta-tocopherol	Cofactors and Vitamins	Tocopherol Metabolism	522094	646905	452689	207344	454512	225113	329261	438875	346993	370341	655793	178121	619424	209234	860695	995262	120351	404066	272510	396694	212220	213993	816027	1.03599e+06	284512	482928	459170	86774	616253	500708		688658	195400	309639	440457	372073	461545	233650
gamma-CEHC	Cofactors and Vitamins	Tocopherol Metabolism	823107	1148688	1136110	482098	1567108	904900	1197441	1009470	365600	1226669	1090972	1.95059e+06	758278	701282	830083	1814149	1380024	1762177	606669	784036	1242828	1240996	1364511	1751553	922746	1352977	1071800	1586178	423687	1217416	613588	1746888	856782	2269757	1383702	1159071	825986	2150765
gamma-CEHC glucuronide*	Cofactors and Vitamins	Tocopherol Metabolism	40289	61287	54195		78094	40157	48107	43938		50207	82061	99191	46991		44892	109462	36548	103127		28966	70497	59699	60162	90405	49089	30192	47684	65739		23706		72168	28300	73408	45886	35035		94981
gamma-tocopherol/beta-tocopherol	Cofactors and Vitamins	Tocopherol Metabolism	44997400	29732894	18680508	24982020	21099668	25766556	22210680	26041636	17641836	18496744	27521422	14287841	29251712	24173972	28509624	30706144	9071092	25570380	17079004	27094308	20839244	14581750	31460500	49501136	22396884	32995284	21211220	6880306	53237108	29467412	12820385	27029976	18874916	13309169	30750364	27070344	30985920	22166294
retinol (Vitamin A)	Cofactors and Vitamins	Vitamin A Metabolism	32689112	25531252	34976640	22452330	28690068	32714496	29579678	41094056	30028270	18923188	38384620	32561366	27725306	35036936	32068656	41133172	30928740	22357690	23068558	30461776	20714602	40124696	33035828	38378688	33756832	28170856	30565608	26672672	34358052	24808538	25315786	27603148	27764854	29599714	35019280	33485556	39149796	53269168
pyridoxal	Cofactors and Vitamins	Vitamin B6 Metabolism		136335		185581	556169		215694	255598		326987							413423					238565						779670	314190	119897	345369	327736			155554		672060	196235
pyridoxate	Cofactors and Vitamins	Vitamin B6 Metabolism	1623540	2238565	2809959	1557922	3972823	1340126	1.94294e+06	1936766	2373102	2224670	1644691	3330243	1.6647e+06	1818708	2273089	1.88461e+06	2709819	1881482	2419692	1717596	1802007	2190685	3212459	2500808	1.72138e+06	1534327	1.73596e+06	6484503	2.07228e+06	2301147	3575273	1.95441e+06	2634776	3637584	3591798	2666190	4854762	2686551
phosphate	Energy	Oxidative Phosphorylation	31772792	42930988	52465388	41979536	46150396	48379516	44495208	36150600	46267104	48908784	46288788	48027288	48479148	40787004	40018312	24586828	48501532	42743320	40918588	52453648	57957788	48439616	40759316	41099556	60247588	44106760	50104376	36812420	42500484	63836744	51827656	60461128	53601776	52436008	48689776	49951216	30613240	38779312
2-methylcitrate	Energy	TCA Cycle	1932673		340301	2.03884e+06	1370115	843217	1820886	1.57817e+06			387932	1.69445e+06	1217024	1865110			241082	1465096	1406571		1599855	1352838	1490749	1832305	1225553	1686223	1271777	1351280	1706977	1051670	271058	1543132	1113938	1185854	1954645	1423627	1874594	940436
alpha-ketoglutarate	Energy	TCA Cycle	12480976	14254076	11582058	11325110	4845240	10435324	8.31112e+06	8955861	9417737	9796703	10521037	7.5833e+06	8994410	12886179	11147225	12886701	8437413	8939361	7382163	10555915	5828195	8335886	12817860	15489157	7851106	9803191	8089480	5821045	14164757	7129372	7188610	8.06047e+06	6925876	8597480	10384459	8245297	9592320	14492020
citrate	Energy	TCA Cycle	15541099520	15284922368	13419503616	14910354432	16281553920	13788305408	15045348352	15873060864	15099566080	14809936896	14075056128	14577737728	14221117440	13895990272	15130749952	14848039936	14983709696	17031030784	17131398144	14877573120	12998902784	15486373888	14362800128	14664171520	13906407424	14817068032	15789082624	17566464000	11145447424	12390414336	13923972096	14041600000	14699844608	14858568704	14593152000	14890313728	16493454336	15238413312
fumarate	Energy	TCA Cycle	602355	1261316	3627460	3557574	886524	754458	1926083	887205	4670604	3836310	3.9988e+06	4827037	5129477	3865029	877885	4980661	727791	773390	3492199	3.85761e+06	830065	1629627	1042258	4369229	1579680	4412579	610237	3464893	4835340	4084412	4493625	1105583	5196482	674531	4005594	4553936	715523	6164339
malate	Energy	TCA Cycle	26702918	31697124	32442548	36996088	20081908	30363886	31598704	28900430	29656552	35817688	28044112	27045134	24074652	27768598	27108986	34626000	24307130	22360216	22752148	29689910	38294536	31929844	44466988	44391788	27759378	40078836	23161336	21258338	36287520	31632240	39292840	25960308	27169228	25995400	27964184	30138762	26136396	41568672
succinate	Energy	TCA Cycle	8527421	10597444	11273974	11742365	11083164	9674835	12258441	12758946	10496031	17139636	7.79724e+06	9316925	9623177	9491611	8828489	9376555	11520502	11970271	12828258	12001910	11994212	10244843	10520911	9661334	11042985	11502687	11751334	12450899	9413002	8405415	13479242	11717626	12384286	10080228	8963261	10971462	9955369	10418466
succinylcarnitine (C4-DC)	Energy	TCA Cycle	907933	1026447	1222950	933656	1828832	837892	857455	1.35508e+06	542453	1719974	1121017	1218743	841184	1319227	790828	1391451	773783	1280155	1011000	1362734	1119527	1216261	897954	1.41229e+06	1321064	1247707	975688	975052	957686	737529	444076	1282653	1237423	1058961	809986	1.48523e+06	1.6767e+06	778044
carnitine	Lipid	Carnitine Metabolism	1288079232	1771490816	1523107072	1857682816	1727277696	1470800256	1809189120	2022530432	1431389568	1621580416	1826160256	1415414656	1172530304	1702554752	1176156032	1707943424	1346658816	1784125184	1262679936	1676812928	1440750848	1956861952	1915044096	1705169408	1968510848	1798259584	1715865856	1175392512	1704211328	1289954816	1223887872	1490369280	1622049536	1120102016	1550705792	1530601344	1768887936	1629393920
deoxycarnitine	Lipid	Carnitine Metabolism	34124748	44672884	35675824	61925720	53619468	37900944	50978020	50241972	44606608	45311028	41320824	42817660	35193416	35757876	34536540	30396098	34629572	37216384	38735828	35432544	46851112	47485056	41997088	36324648	49761772	39045628	35354112	30937108	24521916	28846548	33943380	29685718	35336940	31509328	33730232	36345052	38765320	45188852
ceramide (d18:1/14:0, d16:1/16:0)*	Lipid	Ceramides	1346792	1496185	1.45829e+06	1917175	1729756	2413382	3187307	2354898	2438791	2575706	2652599	2292084	2400960	2641260	2632070	2.06792e+06	2864576	2137894	2734899	2.05053e+06	2117694	2917648	2397778	2227048	2556657	1816861	2.01746e+06	2578600	2385203	2194032	1.87179e+06	1963373	1839717	2016067	1782580	2340127	2967747	1891132
ceramide (d18:1/17:0, d17:1/18:0)*	Lipid	Ceramides	474163	465214	353380	658333	225383	652340	712647	609216	544630	862224	1002734	563927	583784	464797	401948	527583	435480	404709	624538	628762	687734	512294	637102	963696	801277	550150	474413	365707	765393	474664	564087	489373	422837	735439	575112	681730	735877	579624
ceramide (d18:1/20:0, d16:1/22:0, d20:1/18:0)*	Lipid	Ceramides	7720616	8755995	9658285	12293842	11997727	13274089	15661816	18565972	10391997	22379050	16762190	13406285	16281253	12653152	13446992	12085660	15419585	18117238	14098580	14846210	19564696	20172676	13113905	14713779	23226288	11339513	13526513	12910306	13571252	15237313	18020846	21835656	19377002	15454081	14059515	17986238	16572193	18715352
ceramide (d18:2/24:1, d18:1/24:2)*	Lipid	Ceramides	9947137	8964483	18922328	17291540	17266916	15252379	20402988	26022064	16378932	15426561	20872544	17558732	15720464	16847026	12185302	16210889	19417158	24011300	20638966	12228757	16161568	16245016	13943719	14287485	23596188	11577291	22440876	21332026	18472032	17763698	12363660	17054830	15333335	25341748	18361764	23224356	19779646	24925808
glycosyl ceramide (d18:1/20:0, d16:1/22:0)*	Lipid	Ceramides	1198011	994262	746332	1051338	1546148	1416504	1649953	1561644	1525610	1743115	1673534	1488511	2684002	1502531	2612568	1562645	1987412	1.86793e+06	1.8877e+06	1443069	1325589	1.69385e+06	1597830	1209319	2276105	1473889	1278769	1299931	1.68528e+06	1678741	1460795	1558706	1782708	1.87347e+06	1345135	1450559	1201274	1569353
glycosyl ceramide (d18:2/24:1, d18:1/24:2)*	Lipid	Ceramides	797813	884112	993827	1291829	1734465	1356192	1.95303e+06	1776362	1507206	1282854	1701461	1389339	2033980	1260503	1893981	1610775	1.98379e+06	1968175	1754365	983782	1119741	1042769	1175214	815353	1874277	1492587	1394733	1335229	1255904	1925293	1307115	812606	1065906	2182925	1129597	1180276	815482	1384400
diacylglycerol (12:0/18:1, 14:0/16:1, 16:0/14:1) [1]*	Lipid	Diacylglycerol								117086			289209			111804						118520					186586		429128									261202	271749
diacylglycerol (12:0/18:1, 14:0/16:1, 16:0/14:1) [2]*	Lipid	Diacylglycerol	451900	604677	1.7478e+06			119029	363102	778372	153985	190995	2.09332e+06			1621495	156190	1217982	155517	831266		1271316	798166	303483	412755	4364061	1403306	319750	2432994	460666	951995		342356	502719	177157		783138	1.83583e+06	1267309
diacylglycerol (14:0/18:1, 16:0/16:1) [1]*	Lipid	Diacylglycerol	1188677	1217057	2117449	335684	432654	315999	830673	1896096	354035	352130	2416130	283130	332839	2642642	303475	1913893	478095	1.74813e+06	502833	1947858	1.60592e+06	1236566	929404	6144855	2692233	805148	3227879	1352172	2111527	331227	650272	869669	1021587	368111	1807982	3421954	3226883	1385299
diacylglycerol (14:0/18:1, 16:0/16:1) [2]*	Lipid	Diacylglycerol	1658490	1737261	2585069	510338	723730	667006	1473576	2525227	735785	682328	4500403	584978	710884	4890917	871422	3938496	1037537	2705870	811987	3298500	1950114	1981209	1659768	7855647	3886538	1361445	4153494	1953040	3441602	601885	1383891	1221735	1210811	774097	2290835	4929007	4586649	2247992
diacylglycerol (16:1/18:2 [2], 16:0/18:3 [1])*	Lipid	Diacylglycerol	9980533	6171995	9845020	5245607	5743469	2340719	5176804	9335246	3472643	4348327	10406469	4.12438e+06	3207482	13994754	4588475	12347108	3410634	11031663	3858653	7.9646e+06	7916965	7.71246e+06	7.78745e+06	18857310	6852419	4437459	10263684	8.00091e+06	8527288	2651485	4490196	4859215	6631918	4051891	9209520	15561127	9280520	15461009
linoleoyl-arachidonoyl-glycerol (18:2/20:4) [1]*	Lipid	Diacylglycerol	7330832	3073614	6145216	6080659	6367503	1.70434e+06	4200791	9311623	6615474	4526259	6710024	5054883	4713553	10023673	6466931	10892804	2952633	9317293	4618716	5323088	4.16177e+06	5807298	8569603	7308618	2264078	4144393	8646127	2502573	7407125	2664753	5190616	4620482	4098077	4142723	9460228	10638304	6035998	10780447
linoleoyl-arachidonoyl-glycerol (18:2/20:4) [2]*	Lipid	Diacylglycerol	7653565	3382774	3078458	7.01191e+06	5231716	1988372	3.93116e+06	9004956	4955813	3977705	6243931	5318255	6096898	10286192	5854568	9590684	3091449	8671478	5249682	5892167	4851846	6080554	8073436	8541524	3.58094e+06	4385957	8603887	2866306	8.32805e+06	3735515	6601802	4014029	3.82966e+06	3546835	10096461	15735978	6246688	10160944
linoleoyl-docosahexaenoyl-glycerol (18:2/22:6) [2]*	Lipid	Diacylglycerol	2605064	679011	1810159		1572190	349688	1282322	1714949	1499185	1250754	868754	1217725	2136600	3939621	1626363	1158297	1191434	2555784	733561	1726326	1901704	2264019	1807285	2187819	1319163	721910	2055717	618028	3355268	875772	1.8778e+06	2344656	2299967	1227618	3104291	3.75072e+06	1098797	1528035
linoleoyl-linolenoyl-glycerol (18:2/18:3) [1]*	Lipid	Diacylglycerol	1.52613e+06	1581331	1.85343e+06	1.76458e+06	2.02463e+06	482954	477599	2887888	1075286	1547518	1.77435e+06	1.39805e+06	941294	911038	1720258	2646397	811658	3991793	1154312	1293572	1.8314e+06	2116991	2.31063e+06	2.63634e+06	1.33741e+06	820723	1780485	1984799	1.40278e+06	1157758	665028	2739251	2551615	1.04867e+06	3.33073e+06	2.35745e+06	2387413	3445664
linoleoyl-linolenoyl-glycerol (18:2/18:3) [2]*	Lipid	Diacylglycerol	7458233	2928040	6.3258e+06	4.00707e+06	5724861	985670	3.9446e+06	7214454	2514441	3472137	6147847	3497334	5.26266e+06	5.83742e+06	4068708	6581602	1.67485e+06	7726483	3205585	3.0566e+06	7132659	4321743	7429245	5.84507e+06	3.36943e+06	2501496	6700279	4807320	4.13175e+06	2444878	3.00387e+06	5824626	7694321	4.53274e+06	10239525	13132593	4128943	16939622
linoleoyl-linoleoyl-glycerol (18:2/18:2) [1]*	Lipid	Diacylglycerol	64393216	24320920	31806458	37455112	34694528	12857163	15445337	47618504	24935556	28264572	29051700	28952416	21725444	34068816	31657044	51322320	12154141	60350192	25714538	25865052	38713924	40558456	50612072	37806288	21710378	16566108	34788664	32493492	28742338	18732992	19095114	49837704	55823224	25946572	48200072	46706988	33201740	87015168
oleoyl-arachidonoyl-glycerol (18:1/20:4) [1]*	Lipid	Diacylglycerol	10608418	5266457	11306021	9502418	6378727	3661557	8100038	12880433	7252210	5494496	10171016	8084014	8.09894e+06	13560419	6710504	10072041	5283317	7256868	6437454	7221058	7.49191e+06	6709842	10223291	10753884	6283864	5989811	10371229	4321299	11861802	4061178	9450488	5258472	6082504	6523933	13493451	18291188	7856147	10064719
oleoyl-arachidonoyl-glycerol (18:1/20:4) [2]*	Lipid	Diacylglycerol	10641148	4643432	9929163	6866036	4759507	3257525	6601985	9878077	6778637	4246105	10443625	5965077	5690404	11905451	6055859	9754523	4547397	6810819	5217660	7145934	6896394	6314175	8486956	10311637	6011067	5461151	9597842	3306017	10891362	3731815	9510176	4366468	4393918	5585292	9237024	16580886	6790786	11814715
oleoyl-linolenoyl-glycerol (18:1/18:3) [2]*	Lipid	Diacylglycerol		3265333	1643677	817355	2944413	686400		4843175	869811	2201931	974181	1653536		1423258	2078619	4.0329e+06	1860421	2600636	882007	2828657	1056153	2595663	629893	4816355	1890335	544011	4780474	7655993	1.69786e+06	1668421	1813468	3409646	1466593		1720133		4412954	4964337
oleoyl-linoleoyl-glycerol (18:1/18:2) [1]	Lipid	Diacylglycerol	78164896	30829486	47265540	43925776	34723664	23142576	31326096	65223580	31090870	36673080	50086096	36726300	26984600	50923416	34105616	62480144	19767180	60239592	34142736	37849000	48145380	47402320	55312200	61117096	48890772	23030320	48805716	49493208	48431912	23007872	37685004	62169792	77842928	37616752	53390312	67816408	54618424	100452944
oleoyl-linoleoyl-glycerol (18:1/18:2) [2]	Lipid	Diacylglycerol	82900216	33514096	52626308	43734364	35618728	27146030	38684144	75996216	37215616	36975672	63831288	39773872	30950690	64590364	44771612	80228744	24108988	71150080	36740900	45384892	47985616	56025384	60956648	67056100	54315336	29670654	58374660	55196252	60211364	29350146	49576788	63354180	71757696	44841836	56181992	82663328	63326520	120153728
oleoyl-oleoyl-glycerol (18:1/18:1) [1]*	Lipid	Diacylglycerol	34265900	19574360	24791388	17282594	15418315	13596164	19426128	42383096	15938307	19156488	27957564	17554172	11540339	24796436	17040960	34122092	14977564	33176754	20345094	29053528	23703810	30407234	24172920	37328660	40682928	13338250	32681650	34661576	30447802	12755049	27918234	31433184	37501144	19402672	24803032	38314640	42427564	38395288
oleoyl-oleoyl-glycerol (18:1/18:1) [2]*	Lipid	Diacylglycerol	42203276	24032344	29588702	25468124	21141424	17727082	27838452	49910088	17530850	20773114	37419912	25460442	17832982	31497196	19942052	42970152	18917984	40184488	25730000	35990164	32518880	39491248	30210336	48057168	57149264	17145024	45099712	40603848	39042960	17855240	33987512	41574960	49191256	25745514	31736082	50554468	49216164	48594044
palmitoleoyl-arachidonoyl-glycerol (16:1/20:4) [2]*	Lipid	Diacylglycerol	5484201	1.04578e+06	4539801	1476222	1403418		3.0683e+06	3267852	1289423	1234943	2368917	1472466	939514	3595733	1373999	2549939	520426	1774007	1102745	1728706		1320221	2563220	2000846	991191	1740575	3277379	2148463	2924328	591798	1167950	1647458			2981499	6620375	1763965	10936939
palmitoleoyl-linoleoyl-glycerol (16:1/18:2) [1]*	Lipid	Diacylglycerol	4302851	3494970	4.12299e+06	2269383	3381807	461515	1710743	6800869	1633774	2315062	3021408	1.87948e+06	1.02195e+06	4934503	1857294	5055586	1234539	5633210	2755027	4494948	3990707	5768846	3018265	7868805	3217533	1796131	6765491	6177631	3506644	1.04033e+06	1088874	3767832	3881101	1199630	3.8117e+06	7.3696e+06	6734482	5853195
palmitoleoyl-oleoyl-glycerol (16:1/18:1) [1]*	Lipid	Diacylglycerol	2.43436e+06	3092572	3.714e+06	1.07275e+06	1.92632e+06	742181	1.86301e+06	4779765	1034760	1732300	3.03197e+06	1048172	817523	2556217	1001097	4305423	1389810	3.74838e+06	2.17946e+06	4613863	2.66744e+06	3520866	1.68865e+06	7.15501e+06	3818853	1.28901e+06		5903896	2.75986e+06	642847	1.15523e+06	1.88099e+06	2.31756e+06	1.10062e+06	1973130	4.8174e+06	5825328	2.80801e+06
palmitoleoyl-oleoyl-glycerol (16:1/18:1) [2]*	Lipid	Diacylglycerol	2.86262e+06	4103367	3919852	1276523	963746	783079	3682000	6649672	1.92178e+06	2.03613e+06	5.04825e+06	1.49299e+06	1.1242e+06	10081295	2.80265e+06	5.68761e+06	2723792	5368519	2.10984e+06	4607173	1896585	5674772	2527762	4717487	6852766	2.10423e+06	3211877	4.03077e+06	3.25524e+06	1.03096e+06	1741357	2957104	2252096	1512586	2.85109e+06	7.02079e+06	7760823	5191809
palmitoyl-arachidonoyl-glycerol (16:0/20:4) [1]*	Lipid	Diacylglycerol		772580		945406		613886		2001998	1.49273e+06		1582951	1521082		3185667		2363823	1635183	1270156	1449618	2870173	2470647	1354691	645221	1489078	1578455	495426	3386835		4563250	1189047	1239652		598325		2826948	5577550	3162871
palmitoyl-arachidonoyl-glycerol (16:0/20:4) [2]*	Lipid	Diacylglycerol	1.6113e+06	1269122	2246528	1598015	670810	343235	773850	1.71054e+06	1309103	796863	3078635	901861	279796	3391347	1030276	3087528	849235	1539420	892702	2407363	1.86434e+06	1108614	2134238	3.63706e+06	356694	1239254	2217030	583925	2295014	959097	1537161	533102	855086	182750	2598540	4.15236e+06	2878664	1.89414e+06
palmitoyl-linolenoyl-glycerol (16:0/18:3) [2]*	Lipid	Diacylglycerol	313987	1427902	523138	498482	720576			2.0116e+06	565786	516160	1117761			651419	545687	2139550	475648	1556099	599396	1735444	1117066	1373998	1173356	3063377	1.00146e+06	348530	1566239	894798	575529	137459	348560	708795	635951	461116	636672	956414	1997457	945792
palmitoyl-linoleoyl-glycerol (16:0/18:2) [1]*	Lipid	Diacylglycerol	15693964	8802825	11185570	12791135	2795203	5.4184e+06	5298049	11663158	6896375	7659457	15977492	8.13327e+06	6269807	15008988	5853435	21526932	4.18725e+06	15429701	6860014	11998790	15151123	10527234	15853988	33170936	11577348	6284067	6432343	3.43377e+06	17274926	4.81498e+06	6970637	10022694	13736668	7.19629e+06	18440842	21162908	16324591	19438824
palmitoyl-linoleoyl-glycerol (16:0/18:2) [2]*	Lipid	Diacylglycerol	13004743	10181516	14097939	11830821	6378680	5.73265e+06	7343068	15354512	8673178	8840050	22128974	7591174	6196756	19309312	8.2885e+06	30292766	6031721	21947530	10240645	17436622	11997914	14702756	15778538	27720924	14873419	8234752	16118753	10005515	18600178	5977211	9770633	10994711	11811903	7.63246e+06	16255651	27139316	21027048	21517194
palmitoyl-myristoyl-glycerol (16:0/14:0) [2]	Lipid	Diacylglycerol		92244	84838					136501			469299			394168		269125		199217		266802	85280	62650	64614	872261	279307	50178	344231	48583	260470						177131	425572	382443	87116
palmitoyl-oleoyl-glycerol (16:0/18:1) [1]*	Lipid	Diacylglycerol	7.24468e+06	7933425	8032326	5783320	3435850	3808076	4475576	11095696	4841613	5480059	11169372	4668901	3353462	9863071	4339357	16038134	4452514	12043405	6649824	13115623	8669948	10512624	8485047	19931040	13955584	4580414	12577951	7812819	12489807	3606846	6383474	6249469	7779214	4366830	9833324	15540884	18223364	9392013
palmitoyl-oleoyl-glycerol (16:0/18:1) [2]*	Lipid	Diacylglycerol	10097344	10820593	10385965	10893510	5845405	5560292	7136226	15151274	6505368	7105590	16349096	7941548	5786584	13084742	5724771	22218472	7012411	17167788	9379204	18963484	13972635	15965697	11479987	28188672	21705028	6.42431e+06	19674846	11137907	16542693	5652000	8471501	10205437	12086622	6737010	14512276	23424808	23811796	12982400
palmitoyl-palmitoyl-glycerol (16:0/16:0) [1]*	Lipid	Diacylglycerol		300751	314450					466097	144721		722147			601367		953599		720644	205348	786848	387097	444225	378109	1795780	729488		946635		654594			96191				863321	1359322	292091
palmitoyl-palmitoyl-glycerol (16:0/16:0) [2]*	Lipid	Diacylglycerol	328430	964344	652492	692694	274451	270110	309402	945903	407585	489302	1385579	262877	410111	1109826	302364	1780448	370411	1480669	585608	1842782	1.03311e+06	1102169	742795	3186376	1825634	457295	1.83324e+06	561828	1344983	426912	341659	429000	672034	314676	1128921	2149078	2445814	685723
12-HETE	Lipid	Eicosanoid		2031567	487766	1055512	381443	1017399	569796	1018764	164058	9211075	315898	748732	917137	210852	718827	571638	589098	1760510		2367705	3.93587e+06		895958	2211051	805397	3126694	407507	213984		465302	2816573	397474	476206	253991	1687549	587068	524340	527680
arachidonoyl ethanolamide	Lipid	Endocannabinoid	37618	107656	141431	160255	104375	96857	126329	110935	159107	207403	69382	175830	138948	120681	133099	95967	93535	197294	151742	158902	119818	156469	160015	149839	157544	116109	92453		96400		73906	97088	136648	113985	180974	212520	152867	128758
linoleoyl ethanolamide	Lipid	Endocannabinoid		430235	304359	442217	224030	359498	215491	394678	445429	870348	103849	462314	303024	183413	108706	243313	336717	379689	292627	347033	454220	304932	397247	300383	487779	182643	246889	275952	157030	181045	153596	152379	340145	175737	336775	426959	221327	286953
N-oleoyltaurine	Lipid	Endocannabinoid	1495175	1262025	693098	1212364	463284	1048537	1085629	348164	2570366	2372443		1346999	1197482	908111	595948	294484	931941	354695	433258	986905	833939	873487	850227		2944400	343236	617864	1892945	540596	209321	1581498	574194	1798481	1415200	808605	740992	240900	1207193
N-palmitoyltaurine	Lipid	Endocannabinoid	1209902	1223933	504188	811570	529414	391506	634922	715749	2202049	1351412	189235	1221593	976091	589090	547510	397847	871434	743789	337612	1257097	1097180	1.01367e+06	752415	481638	1298096		876734	1399529	438213		747638	490125	848534	522398	712523	550967	801756	621460
N-stearoyltaurine	Lipid	Endocannabinoid	553007	136756	153540		111898	149994	122968	114320	352322	463652		295051	156849						97476	152911	303427		165606	138721	424143	141107		106874		127142	287369		102160	121723	124832			138265
oleoyl ethanolamide	Lipid	Endocannabinoid	348986	936087	925464	1156830	710427	975085	630678	1156587	1580357	2303741	380440	1182170	918473	679187	482189	663882	1382997	779820	981308	1109634	1238022	1030552	1227796	1081309	1657238	627759	647026	1181450	395144	625053	833581	684356	1031794	628965	870273	1055501	829549	952995
palmitoyl ethanolamide	Lipid	Endocannabinoid	515044	1281826	1427099	1590978	998276	1110177	1141128	1641797	2078525	2366083	601631	1305090	1330220	1057790	777552	1287735	1550877	1150962	1036975	1875666	1708991	1447193	1632579	1.58668e+06	2134310	990493	1108263	1320856	672587	987659	1031013	935620	1.55939e+06	822536	1452648	1.73155e+06	1141435	1271054
stearoyl ethanolamide	Lipid	Endocannabinoid	309354	812106	756091	938403	427798	534406	751857	813426	1053308	1202877	619977	761501	787024	694959	998977	495295	795515	852627	832837	974346	726515	929599	749418	880348	1038465	670683	730061	630076	760214	435205	532652	470291	767456	748168	746573	1062468	778495	869543
linoleoylcholine*	Lipid	Fatty Acid Metabolism (Acyl Choline)					342333		594894	1724367	1240953	800614	541407	128642	111586		268702	157036	895635	944282	130613			1075631	127326	141808				130463					1440720	245536	322027	354176	1980524	1842403
oleoylcholine	Lipid	Fatty Acid Metabolism (Acyl Choline)					159225		440213	1011501	665660	451256	265582	62045			132733	121840	586781	470438	100625			491771	72963	81649	89024			64479					660885	99914	142265	213444	1001410	973742
palmitoylcholine	Lipid	Fatty Acid Metabolism (Acyl Choline)	122912	85232	126400	60960	495258	94553	940616	2157550	1562382	940111	659404	253554	174799	123345	506726	293754	1533851	1344569	274781	117511		1449071	231882	295037	270873			194400	91281			71253	1567761	300328	522873	566690	2413826	2131370
stearoylcholine*	Lipid	Fatty Acid Metabolism (Acyl Choline)					261166		479721	1252855	676226	480342	402595					146952	837310	786412	103758			692669		75006	92536								668894	105670		216015	1156549	1.0034e+06
hexanoylglutamine	Lipid	Fatty Acid Metabolism (Acyl Glutamine)	38543	125515	97910	300628	67305	55389	71121		372340	283459	125323	511415	168558	50918	365271	74031	213826	162799	536337	156445	146995	156620	182787	78848	101442	104943	77208	281979	85178	142994	28349	69938	118072	183733	66885	84805	109519	180944
butyrylcarnitine (C4)	Lipid	Fatty Acid Metabolism (also BCAA Metabolism)	2799256	8286570	7010706	6799953	6885926	7831063	6710306	5869021	7059915	6227598	10184244	4902244	5283080	7321453	5134768	11171314	8005209	7277858	4015773	7259435	6579216	13776242	8384547	18090062	8665383	8915962	9274757	2775055	34809444	5724069	3993334	5628308	18213868	3698463	5688215	7537830	12955204	6967393
propionylcarnitine (C3)	Lipid	Fatty Acid Metabolism (also BCAA Metabolism)	22009492	35254100	28205924	37748364	27320672	28107880	38526672	40064928	26345966	19760514	31573770	25229320	17234980	30357876	14411669	32122264	19660328	31187496	15373580	54217028	26035136	46145004	50295044	52810960	35626908	37733024	27014516	11162900	40005512	20418872	25151428	23393394	31254682	19509692	23785632	28606056	36398344	27159990
propionylglycine	Lipid	Fatty Acid Metabolism (also BCAA Metabolism)			111691	57279	93820		104361	95350	117443	17209		94876	93353	184436	90913	103384		42486	88394	58999	95619		125529	147766	75018	146994				119414	95625	58820		89449		49318	93256
3-hydroxybutyrylcarnitine (1)	Lipid	Fatty Acid Metabolism(Acyl Carnitine)		2839560	1984619	5631029	3169648	2809550	1847966	2214306	7169166	4811337	2571689	3524852	2478450		3436459	1927411	2410868	3192826	5016914	2215273	2480810	3579946	2929096	3581482	1703826	2103652	2256105	2891493	2028889	1664347	1763369	1692798	2814641	2374933	2073898	1773336	2963684	3464790
3-hydroxybutyrylcarnitine (2)	Lipid	Fatty Acid Metabolism(Acyl Carnitine)		3335600	2563633	5625482	1489840	3362524	1964209	2438005	3108677	2980341	1170052	4417388	1868795		2802940		2336364	2290892	2972555	2.08943e+06	3527796	2736515	2719314	3570604	2.05883e+06	1991669	2547946	2984637	1926583	1350519	1862992	909171	1809146	2750908	2611694		2334736	8558087
acetylcarnitine (C2)	Lipid	Fatty Acid Metabolism(Acyl Carnitine)	251449072	495504512	506823232	682796032	488358112	461517408	604348992	567202496	929125056	625979200	440938368	788911744	590622720	356400224	640740992	366518688	471552576	428471328	527465216	460969952	669371520	789046912	624448576	586578880	441032448	577252928	538128640	359802816	503631968	367864736	395156512	399769664	418978144	387691136	360891232	434213920	545732416	606720384
adipoylcarnitine (C6-DC)	Lipid	Fatty Acid Metabolism(Acyl Carnitine)	3496965	3.8749e+06	4738927	6408383	6501988	4078154	4567322	4678757	4860792	6690514	3294923	3.56934e+06	3216319	5068560	4.01772e+06	4879026	4754678	6510146	6829027	4337798	4941227	6565539	4278461	4819307	4467029	5197627	6356531	6434702	3508081	4640554	5698541	5653856	5090470	3912148	3.64803e+06	4037364	4561377	4912676
adrenoylcarnitine (C22:4)*	Lipid	Fatty Acid Metabolism(Acyl Carnitine)	131027	220807	133897	178134	224790	184008	462657	353531	236073	178832	124851	280273	155080	335916	171028	368675	156570	156558	139770	283030	242992	275626	300231	252707	296288	312847	332854	68287	141512	119354	319671	164971	166994	148154	317330	608517	340541	272603
arachidonoylcarnitine (C20:4)	Lipid	Fatty Acid Metabolism(Acyl Carnitine)	689753	1335395	907389	1067727	1451991	1146157	2233486	1916737	1233773	1200425	755081	1632299	910815	1607728	1178553	2343437	957548	1047889	1052096	1499418	1386730	1578892	1726529	1275448	1550608	1.83018e+06	1787238	530869	1055242	693336	1516931	1251094	944012	1023024	1.79145e+06	3248048	1687517	1780919
arachidoylcarnitine (C20)*	Lipid	Fatty Acid Metabolism(Acyl Carnitine)	930334	673117	619277	385312	817218	891044	1097363	761234	1014233	1433955	1022130	874584	867986	612007	1250586	989988	883379	432202	968056	516954	948179	862475	982267	481264	991074	716704	723333	544814	717677	955254	1848357	891812	1455364	938078	512929	509690	420739	1051261
behenoylcarnitine (C22)*	Lipid	Fatty Acid Metabolism(Acyl Carnitine)	370960	636594	340709	259956	1072428	460661	598388	655038	612422	856626	671037	499251	609974	648370	994151	678754	796228	348695	513438	594181	394617	1354200	702354	428674	756722	530844	455606	266722	622071	569603	1778697	1042063	1804693	586721	421194	393507	360909	831781
cerotoylcarnitine (C26)*	Lipid	Fatty Acid Metabolism(Acyl Carnitine)	3603232	4595136	2999331	2.89418e+06	3705803	3599618	5479227	3604963	6732996	4448344	4107998	4868363	4339036	4211462	5.44468e+06	8455210	4872010	3358399	5397897	3272540	3080031	4992776	3460544	2999671	3700963	3782079	3659338	2876995	3818180	2737069	5040896	4442928	6655412	3450347	3520568	2766527	3126686	5096989
cis-4-decenoylcarnitine (C10:1)	Lipid	Fatty Acid Metabolism(Acyl Carnitine)	28345724	42093456	33078426	47736536	63982712	38582156	55709244	46298408	38147096	50816600	28208208	131816376	46866792	43623584	63090116	34428720	48581524	42043428	38743472	42815700	39578280	44185624	48926736	47033120	42807212	53916776	31032660	31860968	48826108	29860856	22749668	24879604	47872520	48360580	52618568	49514760	49153500	45294772
decanoylcarnitine (C10)	Lipid	Fatty Acid Metabolism(Acyl Carnitine)	10691840	21726044	11491683	18523986	25924464	20520250	26389234	18533820	26963826	22065230	11014102	42793696	20345488	14659186	27788984	11793174	36421200	14139319	16581152	24127320	14606436	18833200	16317414	16183729	21367184	23056936	17201868	15702927	19696818	8892288	12329726	16365894	27771998	19988150	22489854	17586748	29742092	17883208
dihomo-linolenoylcarnitine (20:3n3 or 6)*	Lipid	Fatty Acid Metabolism(Acyl Carnitine)	783643	1214601	941902	1215994	1139184	1471898	1840725	1558632	1072262	1013949	1008857	1056657	891641	1376589	1104464	2151125	846460	1026834	1054030	1421660	1164066	1411931	1519854	1159857	1.7718e+06	1.62484e+06	1.52712e+06	891749	916251	758497	1196972	905163	1069143	1038135	1688970	2428774	1625095	1910498
dihomo-linoleoylcarnitine (C20:2)*	Lipid	Fatty Acid Metabolism(Acyl Carnitine)	631771	648131	499111	749672	685983	1270846	932538	905932	900235	864149	625271	980260	685457	839401	975253	1620347	596835	647571	763211	800607	1068394	788074	1120899	658089	896341	850409	733039	537125	555036	514808	922421	628796	821122	863294	859132	1309312	1077867	1186206
docosahexaenoylcarnitine (C22:6)*	Lipid	Fatty Acid Metabolism(Acyl Carnitine)		177450	63733	219824	231700		120269	221983	187004	347555		264250	141566	229492	294162	78375	379346	149612	105170	229590	112321	296202	142368	79935	140297	100827	204479		225675		106280	167452	93953	106770	121320	209376	216442	181486
docosapentaenoylcarnitine (C22:5n3)*	Lipid	Fatty Acid Metabolism(Acyl Carnitine)		214882			69016	65271	322023		100425			113238		143647		250208	84622	110226		171167	147089	212602	152795	137669	224185	178996	222182		99843		130692	45015			125901	381252	265495	161001
eicosenoylcarnitine (C20:1)*	Lipid	Fatty Acid Metabolism(Acyl Carnitine)	1045518	671267	621487	775049	950927	1471699	1348567	953193	1558521	1202669	970254	1422127	1271857	693665	1950769	1472622	1126285	564274	1095852	642407	1435357	1046031	1.57523e+06	692818	1318883	1057819	895406	1066267	917924	770503	1705006	797281	1300129	1319918	859744	1193598	999923	1593521
erucoylcarnitine (C22:1)*	Lipid	Fatty Acid Metabolism(Acyl Carnitine)	255618	187512	226849		333716	258966	399834		471213	337127	263767	341160	395351	181242	634839	197258	375404		307970	158972	232813	216792	306312		275335	304491	210031	262853	352086	203455	376458	204467	302306	343057	206558	216751	344636	335667
hexanoylcarnitine (C6)	Lipid	Fatty Acid Metabolism(Acyl Carnitine)	2369788	4329675	3493710	5617559	4376689	3258184	5411746	4401863	4729261	5522181	3645289	7.96469e+06	3322909	3259588	3548505	2802068	5239247	3542718	4556914	5328413	6607670	5431639	4627210	5168285	4718989	4178411	3666436	2995939	4419450	2965904	2299885	2789163	4312985	2667999	3870985	4091495	5948883	3309920
laurylcarnitine (C12)	Lipid	Fatty Acid Metabolism(Acyl Carnitine)	11056405	56763076	12687211	21927590	26713398	26920876	31731336	18375208	23777576	24710304	13338421	23902584	17416612	15217407	25463780	9839415	27565654	13808047	18442680	21904838	17132660	26798308	19940842	17017560	24685444	23377044	13319897	15012897	23260568	9176409	8767130	11848908	17474302	19986228	21368194	17367658	35131172	25906398
lignoceroylcarnitine (C24)*	Lipid	Fatty Acid Metabolism(Acyl Carnitine)	3881335	4722422	3011853	2259693	8781249	4439194	5.10828e+06	4702511	5267749	5826596	6009188	5897817	5067347	5271812	7.27706e+06	6830032	7171301	4027807	4499788	4258073	2971350	8230828	5633488	3275053	4683013	5019130	4300432	2681501	4.80789e+06	4645557	8878842	5856657	9289335	4997363	3342988	3.71625e+06	3167503	7898041
linolenoylcarnitine (C18:3)*	Lipid	Fatty Acid Metabolism(Acyl Carnitine)	947664	2065561	1067969	1720427	1846641	1742521	1785242	1824023	1373321	2271337	1453276	2463751	1740346	1500628	2075162	2057207	1306911	958397	1903065	1461454	1694917	1223888	2918567	1235417	1507718	1.97798e+06	1424122	1237823	1536030	1371775	1362570	993156	1320068	1551091	2186555	2439087	1397127	2991976
linoleoylcarnitine (C18:2)*	Lipid	Fatty Acid Metabolism(Acyl Carnitine)	11330406	17968654	10589523	17728504	19530872	18380058	20762370	22194078	17321784	22611064	13400767	22330104	17276748	15988793	22545368	34528180	14582255	17427692	20672398	18933860	20810022	18526760	30826776	14017489	17517360	23579162	15052351	10808345	14070944	13026864	15930135	13106695	15687082	14548876	21493732	28417280	15617262	31181692
margaroylcarnitine*	Lipid	Fatty Acid Metabolism(Acyl Carnitine)	752721	1132084	964176	757952	709963	1546434	1.70421e+06	1247703	1740237	1692641	1957124	1007713	1257319	903250	1.57988e+06	1374630	1035563	333245	1140044	991586	1476510	897399	1706988	1122256	1.82706e+06	1.72518e+06	875226	594960	1.62271e+06	707977	1427440	573776	808508	1215607	1069455	1312616	823478	1697842
myristoleoylcarnitine (C14:1)*	Lipid	Fatty Acid Metabolism(Acyl Carnitine)	10811125	67727808	10743108	31328392	29111762	26418624	27218480	19045388	25118168	40428800	12207623	27897996	15339519	12122821	25692860	10306545	25178130	13872086	31174270	18637492	17520132	28203126	26031674	15830422	20896344	23695052	13073116	17803048	24255484	9364810	12644864	12935183	19548840	20299284	18064508	18484818	28497738	31379840
myristoylcarnitine (C14)	Lipid	Fatty Acid Metabolism(Acyl Carnitine)	3011897	14543795	4430277	6964000	5548043	6629911	7.64211e+06	5598681	8362821	9995101	5885634	6046818	5889855	5091796	7688480	4720687	6789718	3591490	7.82337e+06	6713964	6896631	7.14402e+06	7362238	5339540	7.13185e+06	6405541	5121872	4520558	7246924	3.7848e+06	3905962	3007279	5020130	5270024	6233974	6932901	7707640	8321226
nervonoylcarnitine (C24:1)*	Lipid	Fatty Acid Metabolism(Acyl Carnitine)	731544	589171	595677	567977	668928	835404	1014492	706398	1162818	762469	955622	721212	858451	802733	1157845	1420076	1001302	507551	720300	522866	469979	673750	730874	637609	933924	759420	778964	491214	905736	632667	1183075	605789	958149	892524	575873	644004	851950	1104847
octanoylcarnitine (C8)	Lipid	Fatty Acid Metabolism(Acyl Carnitine)	22932320	38116800	26318320	35975424	46375032	35824020	50044728	38948428	45055644	34344184	29250728	91005568	37133900	32035736	50745248	25663136	58062040	27383822	30453584	44963200	31943304	39983568	37274916	35707464	41880452	47299324	25771866	31923652	40948764	21527044	24212780	20875668	47127896	37338488	42626864	36541764	56978496	33486900
oleoylcarnitine (C18:1)	Lipid	Fatty Acid Metabolism(Acyl Carnitine)	20158090	27971786	18575668	29462484	26020700	33982760	40335288	30934998	38458076	43823044	25107402	35908852	24962612	26715554	38403940	47092752	28884064	22326202	38115124	32300756	35233516	31574596	43103748	25397616	35599160	34872944	26747978	26416732	26037642	20161736	38817000	21157442	25820152	26949918	27903902	38123900	27144680	42366388
palmitoleoylcarnitine (C16:1)*	Lipid	Fatty Acid Metabolism(Acyl Carnitine)	3226644	11533805	3380565	7.70434e+06	6928321	6432408	7102836	5610401	7629625	12319346	4875830	7020681	4535489	4472707	7418236	5289682	7781785	4410613	9797545	5889772	5809079	7.7659e+06	8120216	5010388	6090123	6557879	5256043	5750093	6251334	3.65412e+06	4304708	3254624	4975410	5241313	4655203	6612840	6526244	8.37076e+06
palmitoylcarnitine (C16)	Lipid	Fatty Acid Metabolism(Acyl Carnitine)	15193172	26479686	18366388	20625090	16817560	23911368	26823932	22207572	28284988	32457546	26855092	20793406	19707232	23548336	24005664	33465780	20509120	15781678	24304444	24020392	31828614	21869996	25550660	18887574	30039884	23042556	22505460	15508374	24338332	18935780	25304012	11379211	18725712	20159060	21510994	28957472	20987806	29932848
pimeloylcarnitine/3-methyladipoylcarnitine (C7-DC)	Lipid	Fatty Acid Metabolism(Acyl Carnitine)			295435	171202	307335		203919	452804	300294	369196	260156	208625		321000	285714				389173					146711	203198	132121		252970	160521	252414	166953			226774
stearoylcarnitine (C18)	Lipid	Fatty Acid Metabolism(Acyl Carnitine)	8500759	9111547	8727309	5767536	5598860	13207296	13822268	10360722	16134708	16163136	14495091	8447422	9197942	9680215	13113097	14793344	7669545	4308813	10397375	8719358	14866047	7256103	10906988	9571112	14751654	11128388	9558065	6.76404e+06	11367931	9209197	18082994	6.95758e+06	9659968	11053081	8875478	10315762	7671961	13693592
suberoylcarnitine (C8-DC)	Lipid	Fatty Acid Metabolism(Acyl Carnitine)		473127	693491	1154539				634738		1475900	513075	832643	787976		781420				1594676	441355	832351	843493		681619	769094									548781
ximenoylcarnitine (C26:1)*	Lipid	Fatty Acid Metabolism(Acyl Carnitine)	2338323	1804873	1780307	1536925	1321969	2585441	3.156e+06	2252934	3021054	2486034	3134490	2557420	2376684	2372144	2795596	6296780	2558977	2017025	2258996	1558135	1.65257e+06	1.82045e+06	2262142	1.65014e+06	2595951	2344488	2270771	1311661	2632749	1.48937e+06	3243202	1.53439e+06	2752252	2195157	2102065	1705182	1.80983e+06	2884228
hexanoylglycine	Lipid	Fatty Acid Metabolism(Acyl Glycine)	48885		53572						163069	171330	48794	136554			91730				323650	38102	117076	49507	68285		49520	40383				43739					22919	91996	58190
N-linoleoylglycine	Lipid	Fatty Acid Metabolism(Acyl Glycine)		164591	94575		160867		67786	330153		423084		238908	178953				195810		254429	91111		87763	111976		188524			383611		117006			148599	103011	163525	164676		258006
N-palmitoylglycine	Lipid	Fatty Acid Metabolism(Acyl Glycine)	496467	944381	715537	828701	504714	431062	488492	953371	1162854	1414262	345424	1047629	727121	495535	427016	341035	894572	737826	783008	875528	615185	841605	610244	576486	1398777	408160	922207	1115832	304820	351357	616308	570855	1156082	406084	644189	549723	557685	787453
2-methylmalonylcarnitine (C4-DC)	Lipid	Fatty Acid Synthesis		100198			119246	145077	104388	106402	89640	216884	103637					70025	58490	110451			96542	79144	95424						75229				94036				237067
malonylcarnitine	Lipid	Fatty Acid Synthesis		204517	180126		240618	205210	233338	268126	366167	292055	254156	351105		358348	152630	297581	199964	164179	226393	200500	227885		323424	306964	111315	285751	226056	107066	246328		205664	316147	174641	175033	264037	160086	243015
2-aminoheptanoate	Lipid	Fatty Acid, Amino	1576240	1415232	1176186	802083	1311011	1267855	725121	1769406	749651	872164	2057334	611717	1132104	961837	1111786	2283690	1368591	1250998	1.62e+06	1459873	879480	1445342	2060631	826175	1051237	1523527	2307758	2026644	1.61654e+06	1679912	1488711	996983	1793928	964088	1.04487e+06	1.01192e+06	1341503	1502691
2-aminooctanoate	Lipid	Fatty Acid, Amino	845019	251968	462496	194262	1145757	627879	315468	339129	392916	290802	716822	446056	800159	471609	882777	1267423	635114	212157	354065	207516	403511	743733	1256906	237279	367810	384672	544858	651079	918933	502419	363807	378421	632249	910764	502650	517993	458190	838627
13-methylmyristate	Lipid	Fatty Acid, Branched	16070550	37521120	23020364	26251374	17022118	15051420	24761404	30745874	56267620	41559956	17627376	32049438	31905496	11004701	19509138	14380896	45319596	11659566	30618402	25605584	34051400	30184230	32197714	39099236	22026704	14747491	29130978	19832288	21788992	12094945	11554796	15498600	13863967	24617204	33993144	34976432	31263116	25354732
17-methylstearate	Lipid	Fatty Acid, Branched	2072994	3.87244e+06	3366423	3683313	2583059	2740152	2619450	3.73953e+06	7701287	5900322	3469013	4.12466e+06	4523592	1520623	2038326	2029638	4.11098e+06	1422078	3307528	3323672	4.11629e+06	3.97751e+06	4292175	5974148	3.54034e+06	2699487	3.67411e+06	2288245	3.60845e+06	1634198	1638474	1661264	1702309	2614916	4146793	3597296	3.6796e+06	4416273
15-methylpalmitate	Lipid	Fatty Acid, Branched	35774396	62473804	57932996	62549468	33832428	40322804	45563548	47239672	121112704	87163496	45281760	53109912	66159224	25221646	29702316	20115948	76132072	24094788	64039456	43163292	76942760	67660552	73214704	80999936	54895092	44361040	48347612	50192700	41156412	27207124	24896782	23372144	28306956	47426276	69607520	66857556	45288480	81046536
2-hydroxyadipate	Lipid	Fatty Acid, Dicarboxylate	365995	484238	929563	842002	984306	488288	498751	571291	928971	1042888	305065	300438	404684	591166	475195	586582	925693	656600	869688	490309	629880	481893	704424	510992	685311	845134	1198980	1.02998e+06	231436	588435	1185948	1273397	767426	445709	515266	382703	282851	627440
2-hydroxyglutarate	Lipid	Fatty Acid, Dicarboxylate	3.31252e+06	4789959	4355660	6766059	5451585	3213241	2755705	3766025	5237510	7385732	2140054	2209101	2737090	4308918	4173456	6.34891e+06	4215457	6.06982e+06	6053103	3006336	3.95942e+06	3431836	4303715	4597981	3.84316e+06	5733799	6991714	5466702	4079427	3649239	7379728	6233735	4129812	2416042	2826598	3191339	2904070	3.47354e+06
3-carboxy-4-methyl-5-propyl-2-furanpropanoate (CMPF)	Lipid	Fatty Acid, Dicarboxylate	4507108	707198	690823	6323843	1405293	1284334	1932731	394092	6623405	4385450	608990	386276	5766630	3659188	9505211	7728965	7933176	282126	820224	1301664	436427	2573270	591259	419687	2204775	516298	621646	7170547	549770	2243948	496708	530061	4599823	594593	912182	857381	2402560	473691
3-methyladipate	Lipid	Fatty Acid, Dicarboxylate			56924	39616.1	48676		47455		44768	51649.8			53864.1	51129		39970	38564		80903.6	30652.5	104659	59375	62215	86748	50858	55798.2		41457	70320.3	68067	39705.1			50661	75386.4	44120	42686.3	86819
3-methylglutarate/2-methylglutarate	Lipid	Fatty Acid, Dicarboxylate	140235	262416	249069	331889	147163	213069	299177	155240	194470	277711	265305	169776		113250	251578	385005	290640	325203	222206	184022		356593	219466	177104	166618	290191	238191	230642	233852	116590	304249	236982	286985	142451	168807	118712	255860	274013
adipate	Lipid	Fatty Acid, Dicarboxylate	86865168	95441040	171311696	194409280	210961088	98014776	118258592	132650424	181575984	228689904	83173424	90269288	95303464	135714672	112200560	150890000	207527488	219847040	249024112	136423120	125521336	124272408	159489888	138098736	129558464	163044800	223015632	209044048	94776256	98200416	198674240	218030704	198037040	97425920	106793664	119093056	119168584	139788432
azelate (nonanedioate)	Lipid	Fatty Acid, Dicarboxylate	4867584	5233688	9244509	10568470	10992157	6539914	6736118	8586208	9307099	13527316	4543891	5293866	6496480	7243878	7589745	8235117	10978279	12551315	12982052	7565714	9196135	6.92631e+06	9469102	8649209	8445915	10991301	11052634	9095590	3820250	6118327	12309003	11700533	12057489	5300662	7299734	8543787	7.49493e+06	6728733
docosadioate	Lipid	Fatty Acid, Dicarboxylate	258725	222257	414111	175775	463908	964305	287071	291060	217619	373768	710730	308642	795851	178352	530243	1117283	310943	222373	240506	432211	187013	515163	1104422	421693	780352	661121	416366	475487	1544425	524318	1591406	369595	410536	1408183	547070	218453	377624	437854
dodecanedioate	Lipid	Fatty Acid, Dicarboxylate	929050	1175133	1643511	1315221	1784403	997921	1612050	1279711	2082654	3.11016e+06	1318376	1090643	1227137	1225908	1648652	1307733	2139506	1738565	3612641	1046921	2025308	1332077	1643270	1234872	1236153	1.58265e+06	1816647	2490592	712256	1225075	1279194	1692341	1748398	1585282	1340163	1177199	1204870	1583594
eicosanodioate	Lipid	Fatty Acid, Dicarboxylate	1193943	606920	943609	463397	935672	2003142	560412	1064756	541327	791912	1205058	577058	1191599	732890	884329	1779218	1138882	757715	668545	793321	741005	878834	2857528	869704	891945	1690706	866872	3305623	2858955	887065	1.9495e+06	818210	718821	2.04656e+06	836669	521513	829436	2193653
hexadecanedioate	Lipid	Fatty Acid, Dicarboxylate	410981	850429	810837	1103078	485638	667245	924297	403927	1233382	3244416	768871	680519	532764	471710	645507	502288	1400178	535530	1470362	641406	918532	605541	1126667	1064107	697624	523605	1057699	773865	389947	464691	287321	533201	558179	1480022	685508	433799	572417	1833986
maleate	Lipid	Fatty Acid, Dicarboxylate	2560948	2141912	2616305	2474964	2353343	1848081	2544291	1495221	1715796	1953328	2801255	2287317	2321961	2817047	1675671	2833770	1955272	2199632	2886122	2338599	1625355	2802384	3033300	3372281	2159012	2918514	2428929	2294380	2511621	1.97905e+06	3122406	3214424	2378265	1820466	2307668	2187822	1523073	2631539
octadecanedioate	Lipid	Fatty Acid, Dicarboxylate	531002	1.02241e+06	1.22719e+06	1.67947e+06	857122	1.17135e+06	1.07931e+06	718942	1.82629e+06	2.78737e+06	1.2035e+06	1.20401e+06	992364	530498	1.27678e+06	285087	1.64165e+06	544649	1.57118e+06	946632	1.09151e+06	1.00753e+06	1193654	3.05634e+06	1.19674e+06	502171	1.34395e+06	888619	675790	566967	441162	739762	841244	2514807	830698	613873	1.04991e+06	2.02586e+06
pimelate (heptanedioate)	Lipid	Fatty Acid, Dicarboxylate	110626	112745	448728	361608	410696	169665	218056	254811	411540	555942	300974	106262	195610	282143	478036	310163	469910	404904	601642	267279	227022	274562	355874	280981	296553	335483	429667	361377	125540	199332	408331	409222	516228	215335	256502	259952	291253	287414
sebacate (decanedioate)	Lipid	Fatty Acid, Dicarboxylate	2328037	2157274	4450508	4539033	5835155	2613209	3275694	3701612	4612497	6725290	2150080	2346953	3184790	3.70545e+06	3408102	3146887	5252840	5797279	7583495	3228622	2491219	2913394	4438859	4.01989e+06	3681358	4469300	5668166	4320667	1938121	1917909	5090825	4721051	6129023	3164491	3100903	3671253	3172407	4011846
suberate (octanedioate)	Lipid	Fatty Acid, Dicarboxylate	615005	738200	1329162	1188879	1614981	787600	903242	1485558	1083240	2011163	748616	756885	820128	788689	967276	916489	1318883	1609446	2325987	820048	964364	863635	1225234	1059892	1.01489e+06	1193105	1417122	1027953	528125	827509	1434254	1614554	1852806	872932	936759	1103480	968633	879120
tetradecanedioate	Lipid	Fatty Acid, Dicarboxylate	436822	959211	817611	738189	756170	803785	834325	601458	1124343	2809141	590811	688718	826398	536883	813668	386705	1102556	693755	1.6087e+06	629131	966256	737651	1198551	877019	747033	619362	1142611	938311	352544	628298	624809	766204	794076	1420568	1019741	582052	550686	1650379
undecanedioate	Lipid	Fatty Acid, Dicarboxylate	1.84624e+06	1721553	2904139	2918995	3.73774e+06	1771684	2297460	2671588	3192540	4250873	1477624	1758150	2166251	2277091	2631081	2463801	3.56365e+06	3.68097e+06	4836218	2087094	2244815	2083837	2816412	2387675	2394208	3242148	3675246	2826894	1214959	1.91638e+06	3049300	3.85166e+06	3.79848e+06	2055056	2405469	2413208	2686722	2365300
12,13-DiHOME	Lipid	Fatty Acid, Dihydroxy	322778	278947	464688	586843	520174	269686	568841	267134	199523	377178	500214	464716	502476	462549	429486	620378	743736	434205	374017	453292	280890	244829	745347	323902	443539	588481	447714	402796	220891	266051	503833	428868	328587	476363	487152	502294	520565	461900
9,10-DiHOME	Lipid	Fatty Acid, Dihydroxy	241533	185896	369642	552193	427208	202837	388597	214705	252567	394887	284271	467927	494691	327753	286708	273715	711184	266184	169884	349214	310954	226782	537927	249442	322554	239417	370254	338256	151410	258039	292107	655971	242625	402749	467383	307551	361689	293395
13-HODE + 9-HODE	Lipid	Fatty Acid, Monohydroxy	1446045	2188956	2631584	3276617	2214646	2115316	992378	1189020	2586775	3724550	2.6719e+06	2482405	3703828	1904277	2122559	898157	1654659	2224682	2811249	2679689	3389708	914949	2410771	2508928	2874772	2855620	1365204	701526	1803852	1846689	2124177	960626	921033	797332	2672577	3507339	2486870	1223247
16-hydroxypalmitate	Lipid	Fatty Acid, Monohydroxy	991720	1181726	1499431	2.08895e+06	990677	1315076	1.91101e+06	1362850	1633628	3037242	1511192	1103539	1385818	971349	1502115	1258913	2245102	1177304	2052224	1796091	2728479	1319283	1991622	1788617	1730554	1269374	2048557	1342910	851931	1414293	693423	1420041	1309928	1537059	1118852	1628869	2113938	1235838
2-hydroxydecanoate	Lipid	Fatty Acid, Monohydroxy	1201904	1627527	1676878	966045	1499771	1.85342e+06	1606697	1621282	1671696	1805596	2522614	1426802	1774113	1252665	1609437	3905528	2168230	1176577	1714920	1612726	1172915	1536647	3147573	1255883	1759838	2496755	2268638	2108173	2111542	1575122	2998381	1791209	1530667	3310849	1731226	1602082	1817700	2052125
2-hydroxyoctanoate	Lipid	Fatty Acid, Monohydroxy	980630	933118	1303510	914706	1755114	922461	869862	1065106	1096547	1317027	970705	562792	1138850	720554	885929	1469405	1425519	1286848	1968632	704519	751177	1201505	2315195	842853	1273986	1035349	1584382	1259910	665781	997484	1335732	1574343	1733899	1065712	1015542	950178	1175563	1059045
2-hydroxypalmitate	Lipid	Fatty Acid, Monohydroxy	34287072	44754072	37654484	49291916	42556220	31598136	27954564	66250252	74589376	80846736	27220972	35539192	47176212	21077616	27390528	31470996	66947424	37828292	43232424	47094068	56466460	59562424	44800388	41276216	52557124	21937988	42993128	45777104	26131578	26122016	23781124	33719940	38310680	27736232	41314236	37831100	60280928	53618812
2-hydroxystearate	Lipid	Fatty Acid, Monohydroxy	10783179	13800139	9593005	11158405	10895953	7157940	8706416	15484333	22265540	19159838	8.1667e+06	12571062	12613920	7477744	7306069	8760972	10147207	7555882	10719412	12076436	14926250	16375616	12415042	10574462	17192600	6273134	10394338	13192578	5748457	6352477	4222486	9993056	10483494	9435975	10127019	6752684	11354109	10956004
3-hydroxydecanoate	Lipid	Fatty Acid, Monohydroxy	1323280	2758380	1803893	2168203	2270511	1513614	3161220	1928267	4300926	2642651	1258769	5279925	1860088	1371174	2030060	1301279	2706772	2543755	3046174	2391534	3.89471e+06	4260633	2345009	1842363	1360331	2033728	2148652	1995344	1760927	2184465	787131	2379955	1880732	2705151	2083071	2483292	3668331	3717824
3-hydroxyhexanoate	Lipid	Fatty Acid, Monohydroxy		1234296	853882	1576197	1010212	610492	889516	801925	977857	714394	446925	1156438	595114	435217	943845	458920	967564	702470	994224	764262	557107	941764	788195	812098	551095		656079	1030657	526098		944315	281296	841498	736554	712593	599220	975492	1150700
3-hydroxylaurate	Lipid	Fatty Acid, Monohydroxy	2098388	3736110	2128435	2777373	2225437	2134249	3244411	2454076	5253726	3190937	1575078	6285717	2344511	1682979	2167568	1211053	3232101	3621886	2854787	3312210	3532759	4689430	2486493	2370077	1560992	2454694	2392894	2571132	2756288	1508205	1251956	2401878	2193596	2726408	2316131	2967694	4623778	3367834
3-hydroxymyristate	Lipid	Fatty Acid, Monohydroxy	2870762	7.79178e+06	4791803	6865762	5469877	4590520	5622029	8080049	12273139	7303632	3904098	11995781	7719046	3901909	4914971	3.96682e+06	8793963	7366878	6663179	7528473	6671651	9309981	5866627	7.12654e+06	4943572	5385191	7032465	7914799	4500519	4542473	3.53989e+06	4831319	5594820	5289831	6.55269e+06	5.90149e+06	11092375	8934882
3-hydroxyoctanoate	Lipid	Fatty Acid, Monohydroxy	666787	1619924	1186570	1.55226e+06	1575762	1052704	1726579	1095815	1970867	1919837	798186	2065774	1240922	780993	1.17415e+06	939826	1438674	1217477	2136004	1151278	1377582	1666970	1568699	1014064	1033072	1080948	1235638	1270643	932110	1610866	668134	1260866	1362181	1112048	931508	1172379	1818986	1857188
3-hydroxysebacate	Lipid	Fatty Acid, Monohydroxy	57009	117575	108152	135265	156310	94884	107369		178512	329369	59395	146080	101256	82662	142570	87978	106484	103189	411577	65730	212605	144829	156137	72166	76554	87519	114616	178186	55097	140527	72630	111787	122092	140398	72287	78843		247304
5-hydroxydecanoate	Lipid	Fatty Acid, Monohydroxy	198220	165231	270810	286815	268855	206305	295195	323953	303636	283232	257107	161935	227270	252478	263628	290611	270390	280722	349358	218481	227564	261277	307040	219076	271226	328218	358980	366414	153672	197808	297400	305950	290436	259524	224024	267337	234315	269669
5-hydroxyhexanoate	Lipid	Fatty Acid, Monohydroxy	919905	1128144	1420305	1710113	1951862	1349046	1141636	1198401	1286785	1381397	952851	973541	1090361	1219243	1054838	1245166	1359935	1665439	1707066	1084088	1383749	1157117	1266472	1448133	1240287	1406150	1572852	1875201	1106690	1243362	1919350	1533129	1566683	1056078	1126142	1153828	1553711	1172449
8-hydroxyoctanoate	Lipid	Fatty Acid, Monohydroxy	897549	813068	1212971	1.0433e+06	1869183	836314	979881	1000761	1324633	1714412	627781	677512	970650	970246	1057554	1018160	1444056	1797377	2227596	749216	748658	988417	1225873	891842	1058790	1380629	1520883	1247833	488190	853812	1296492	1584349	1676415	929130	989433	992487	1435886	1178300
9-hydroxystearate	Lipid	Fatty Acid, Monohydroxy	1553315	1828824	2211983	2705044	1247016	2702605	2031849	2.6413e+06	2791591	3245441	2505930	1694752	2552557	1857410	1584171	3088124	4646271	2128376	2.6043e+06	3298041	1465346	2500777	4279575	4191788	1941866	2.81602e+06	2436114	3353377	2233612	1339043	1823850	2604933	1396141	2362905	2183567	2385247	2612291	2372958
alpha-hydroxycaproate	Lipid	Fatty Acid, Monohydroxy	462848	589688	1153228	811602	1.04776e+06	513876	555399	821882	996858	994191	274668	348977	652913	448799	339217	632078	997907	1031997	1966683	388168		536778	885235	557970	955780	657222	1236955	1087094	277472				1636523	407401	518476	894285	1072334	524435
glycerol	Lipid	Glycerolipid Metabolism	3495549	6380251	4878924	5748897	4002089	6436478	5919630	6059665	4489621	3646097	5085213	7023614	5236654	6257329	4946290	4258229	5050641	6732356	5824304	7928861	5526343	3.92744e+06	6371672	10303648	5102946	5340081	4446014	4071776	6133651	2626633	5785045	4437757	5595550	5.86679e+06	6280721	6360150	6138153	5983106
glycerol 3-phosphate	Lipid	Glycerolipid Metabolism	692039	752946	323726	546346	530628	569642	433331	747356	524889	483718	974968	781294	699257	709200	765649	255988	434408	481684	385336	672929	806474	603494	404036	539337	646886	487094	591395	1041270	787840	800760	792250	408393	652728	722742	704870	631187	749968	488635
glycerophosphoglycerol	Lipid	Glycerolipid Metabolism	197161	169735	333929	377280	347615	623749	521634	489599	67103	433979	469418	401861	301603	363784	113290	238701	211730	142140	277787	380920	1083708	136337	281270	502833	768335	532548	304964	197254	149791	636779	929283	409911	447935	326760	475951	577420	178224	304908
chiro-inositol	Lipid	Inositol Metabolism			1940309		71893		431134										216958		153445			159211		208237							223792	239475	218570		180350		1178955
myo-inositol	Lipid	Inositol Metabolism	5.59374e+06	5544709	8468944	8141244	6726830	6588830	7574404	6959029	5826969	6822043	6883398	6750336	6566916	6.58669e+06	5872320	7525666	7690059	4774643	6461468	7414608	7639046	6769108	6899093	8085927	6679346	7753066	6757696	5952088	5628812	6071409	7697131	6497738	6579280	6761030	7556908	8653432	7113245	6171017
3-hydroxybutyrate (BHBA)	Lipid	Ketone Bodies	5032619	15819510	12156681	66887544	14417818	14662353	16740977	7.64715e+06	148545456	99386376	7619971	75825048	25408648	6.94473e+06	41770100	5474912	51071644	7611589	107305248	12933032	20808780	35937916	25410012	17683346	7276687	7.9829e+06	8780870	33787928	13067431	8725439	7.05403e+06	7910334	16672338	40936560	8834013	7442197	9000716	49907700
acetoacetate	Lipid	Ketone Bodies		939551	427408	2.06887e+06	364929	747895	510783		2607641	1965962	410566	1673887	663647	208194	869487	247847	962355	297572	1512107		702534	831721	807707	528766	268467	294484	310182	523916	465539			283453	348050	1347480		236604	325673	724041
10-heptadecenoate (17:1n7)	Lipid	Long Chain Fatty Acid	50900424	103981904	61017044	116226928	52049024	60114408	70281472	82099184	177208848	204891120	55850844	112217536	78476016	38929848	55776160	30156656	165292144	59091896	112298224	87504352	112398040	107175904	99116552	120400448	64023260	74044320	74478536	72831888	62438132	30667972	33274668	38152616	50811752	75282720	83186408	91287576	85239160	106614856
10-nonadecenoate (19:1n9)	Lipid	Long Chain Fatty Acid	25939364	28828710	25917556	37393072	16289406	23459728	25039124	23271640	58067152	50419408	20117072	56976924	33972848	14041872	14395916	9691421	39023940	13526611	36672856	22735612	48133288	32493540	35425004	43004348	24573916	21696834	24017752	24898924	23941988	14218481	16675873	13105911	20260328	30465714	33498130	32860016	27958464	41150300
arachidate (20:0)	Lipid	Long Chain Fatty Acid	19923018	22343278	23230624	24703318	22176576	18643266	19110972	29589556	42488156	42033384	16398689	27376924	31434888	12795017	15711195	21394204	31719338	15832670	30770742	28758058	37561820	28924164	32379162	26059448	33713192	18048296	26467252	39411292	14161103	24731732	20603320	19529242	21601908	16698278	27061400	26353316	19909976	27182844
behenate (22:0)*	Lipid	Long Chain Fatty Acid		4911239	1087156	3495537	5340554	1354204	2522561	7622516	7188298	7102954	366279	3526739	6298302		2503460	2261136	5981295	2969321	5338666	5185697	4899513	9634795	143593	73582	8236418	146880	4821377	6470081	156469	5789067	721261	5964787	6698322	1807970	4447796	4434756	4056504	416075
eicosenoate (20:1)	Lipid	Long Chain Fatty Acid	42174304	53320880	53581080	87379560	44011132	57969488	47811804	62073252	141160576	124167360	33223410	88175816	62334952	24510428	34765352	27420736	101873080	40279056	98083512	50181640	119805048	77374592	78920576	79539832	46516976	40639848	50971196	90719456	41312560	38541440	40794380	33419256	56781256	53617064	58810676	62037780	80599328	88848320
erucate (22:1n9)	Lipid	Long Chain Fatty Acid	3.06078e+06	3232230	5929220	5060352	3050711	4021201	4015517	5540158	8057013	7295254	4512877	4573192	4690701	1991032	2584426	3538659	7183961	2235472	5562068	4876799	5488527	5000796	6.84537e+06	4352624	5359948	3194444	3129574	5880091	6167099	4211213	3198735	3099530	3578005	3267100	4753961	5454157	14724042	3680598
margarate (17:0)	Lipid	Long Chain Fatty Acid	85674872	109074072	94800104	142588448	62071804	83227360	86256832	102330008	212761328	178748640	86174480	162194496	132298832	48850844	45903420	44689056	129404960	56767540	122280840	99827696	207534048	113455920	151732528	162648336	112253624	98438256	92421712	84687080	78092224	53328560	49921764	42597096	75951640	83394184	126491584	126275864	91557120	140625120
myristate (14:0)	Lipid	Long Chain Fatty Acid	253551072	603142144	368240448	571690432	273763776	225543648	338791264	500646304	861775552	722750912	249077056	550528832	544222144	168741776	302455136	172606304	760014592	414802880	695997440	519029952	845802368	578648512	501160992	539653312	388960160	310872608	546620352	592173696	250018368	226327568	158148384	207813200	236308192	311453504	498416928	514224512	568823872	469653952
myristoleate (14:1n5)	Lipid	Long Chain Fatty Acid	24099416	88601656	41676940	70613872	39290168	42391932	51696292	59806104	76047760	83707128	44650492	77581664	52836880	28524064	39633792	15373413	112281568	63746956	84401672	51096016	78841992	97268336	60892708	81212968	36945004	60029732	59660216	87691768	51152032	35192632	22715176	28072472	33519728	59926324	51451816	71448640	110952240	68721824
nonadecanoate (19:0)	Lipid	Long Chain Fatty Acid	4275974	5452361	5125197	5494644	4360706	4060637	4265077	6707819	12210252	8875404	3948869	6966677	7020081	2493571	3395392	3238588	7600968	3241787	7381243	5769819	8325263	6.52423e+06	6119383	7205835	5678341	3856179	5765554	6068697	3793994	3.89915e+06	3156514	3460395	4381828	4200819	5773665	6478623	5700307	7502251
oleate/vaccenate (18:1)	Lipid	Long Chain Fatty Acid	4099439616	5980648448	4891691520	6856979968	4222302720	4937732608	5420474880	5327475200	9103785984	9019724800	3774796544	6558770688	5465296896	3349970688	3863938560	2926041600	7725490176	4916307456	6963789824	5271272448	8255711744	6230534144	6328356864	6643194368	5481972224	4947982336	5678627840	6466300416	3941551104	3500965376	3485216512	3601037824	4626456576	4823672832	5494830080	6120507392	5133472768	6473907712
palmitate (16:0)	Lipid	Long Chain Fatty Acid	2694897152	4287902720	3570846208	4927173120	3237173760	2779289088	3004953344	4475669504	5846208512	6173886464	2572036608	4218899968	3898880000	2153771776	2445824512	2740440320	4802731520	3793114880	4842464256	4589611008	5902795264	4646261760	4216189696	4737400320	3921910784	3145305856	4351903744	4168971008	2483308800	2582110464	1925066112	2246615040	2729016320	2722629632	4120271616	4352412672	4282209024	4188129536
palmitoleate (16:1n7)	Lipid	Long Chain Fatty Acid	391287360	933401024	399638720	1026387200	588094656	353738112	506023040	889807360	1556365184	1730614784	310427392	927640512	693734528	331821216	635536320	244374720	1854558464	913528704	1244427776	933940608	930694912	1175081984	720649216	947432704	402335744	531456672	923615744	1079237888	460070688	260033120	236102560	375409344	452740352	575316416	579135168	756673856	986320512	831271168
pentadecanoate (15:0)	Lipid	Long Chain Fatty Acid	76149024	97751736	75492872	105575936	67796872	53495272	63309208	88745736	152660160	117831520	53091256	102700664	109570888	43034432	67583152	53358060	119254944	60782660	106258560	97487448	121486144	97123064	99523528	96184736	92075248	62508360	92519688	84378664	49596896	56493444	54215964	48283052	58209324	61991724	91089088	92287472	89147368	98935008
stearate (18:0)	Lipid	Long Chain Fatty Acid	1861195008	2444493824	2184500224	2511725056	1772885760	1798814720	1756879104	2593932544	3777189632	3500710912	1740292480	3056963840	2592935680	1221995008	1285125760	1605689728	2504190464	1677805696	2751728640	2501286656	3412165632	2697376512	2656077056	2931838208	2427368192	1670613504	2550667520	2781287424	1712352128	1792911744	1430885888	1511665664	1643045888	1683791744	2708291328	2509825792	2472624384	2518484992
1-arachidonoyl-GPA (20:4)	Lipid	Lysolipid	1311423	1340634	1996773	1713976	1813456	1459414	2848660	2108271	2988013	2413820	962153	2.07072e+06	2.06507e+06	1088406	1182281	1162777	2641849	1.84474e+06	1.95773e+06	2170729	2997279	1519450	1102839	776060	2353203	963449	2317847	1812002	842717	994696	1462504	1505561	1661145	1489901	1973498	2176344	1254890	1450808
1-arachidonoyl-GPC (20:4n6)*	Lipid	Lysolipid	80009248	40655900	92716120	45388664	71647816	73272920	124195688	97999784	120443600	55458752	100295128	86790128	90088392	110303320	117787808	90832392	142408640	55943412	60984900	82765944	53592244	53612608	102020568	53538592	68872248	72578016	93942424	34708012	97193576	39494832	70386192	41538232	50097120	98067984	77920760	88054144	46545216	120165728
1-arachidonoyl-GPE (20:4n6)*	Lipid	Lysolipid	9226346	6058422	9179989	5.71753e+06	6.98654e+06	8357931	9900583	8322915	11637368	8973941	11177811	8819732	8.17756e+06	11347556	10362125	10757877	6898080	5911686	8377619	7928889	8111207	7.14141e+06	9251809	7.45128e+06	8229928	10787284	12033900	5663524	11316209	6611612	11866130	6165057	7326370	10546031	8476756	7677576	7018954	13636770
1-arachidonoyl-GPI (20:4)*	Lipid	Lysolipid	12292275	9827119	5370343	4251176	3493267	5254453	7560903	5415299	11381756	11183390	3.60172e+06	6411977	4271600	3607940	4965805	5181274	9831530	5530119	3125513	6624793	4771576	7346351	6359999	5030043	6809721	2125869	5181445	9704225	3.79999e+06	1663490	3339261	3.83479e+06	5791086	4958231	5044169	5217087	5872605	5514746
1-lignoceroyl-GPC (24:0)	Lipid	Lysolipid	313584		458576			434969	905571	466289	788263	479356	418012	428596	609515	804880	1150943		821538				280508		310517	394069	517315	418165			340796	188586	832775	1053801	832308		296084	452607
1-linolenoyl-GPC (18:3)*	Lipid	Lysolipid	2873929	2217900	6404748	1414482	2023341	4465268	4.72262e+06	4737279	2694528	1995245	8587056	2385007	5740623	5714786	6152960	7.62274e+06	5084111	2307120	2414981	2637725	3031709	1644252	5086006	4265349	4695280	6.33136e+06	4297819	3767486	4399317	2.87048e+06	4288138	2147512	2595304	4863884	4468653	7595591	2438294	5647238
1-linoleoyl-GPA (18:2)*	Lipid	Lysolipid	3079006	4298849	5352566	2670215	2847246	9875945	5818783	4120822	8113165	4153524	4748651	4633917	7689516	2392137	3067697	4762606	5476854	4170172	3.64914e+06	4373330	5218859	2663149	3892937	2189947	6.31814e+06	4192290	4452498	4597540	2015652	2511251	4181591	4517654	5326205	6.15747e+06	4581983	5599405	1.98286e+06	4970931
1-linoleoyl-GPC (18:2)	Lipid	Lysolipid	345143264	234497584	457188288	144114960	271330496	586626496	398338432	400118720	432863616	239938736	634229248	347787776	508306848	410202912	542127680	617402432	452249856	278332512	272656288	292067872	215485808	251664320	514078528	266409888	387972480	469971168	355848320	329186944	411084256	333229216	337821120	269833376	381733504	587561408	300989600	432567904	281133408	591914432
1-linoleoyl-GPE (18:2)*	Lipid	Lysolipid	9458297	8426902	15505035	4622520	6228969	18812172	9767264	11788958	11127026	7.98193e+06	25398704	9378078	14096500	13534870	14169252	28278944	7.62179e+06	7.43818e+06	8835317	7.21466e+06	8.14647e+06	7113107	15844406	9859975	12979039	18146258	14461001	11465880	12830383	12117079	12117527	8059062	12433708	16821492	9741328	13319507	10262955	18554044
1-linoleoyl-GPG (18:2)*	Lipid	Lysolipid	1104792	2215717	470874	572278	719435	627849	427488	913932	2302194	1351913	396938	1081248	869122	435499	996459	1281621	1153215	1571552	484331	1276182	601818	1436773	616234	487470	745129	337656	1153975	1556919	364132	221783	686976	900103	691815	498391	884247	541581	574739	691307
1-linoleoyl-GPI (18:2)*	Lipid	Lysolipid	4628639	7925308	3282640	3053852	1842860	4427166	2401430	1.86726e+06	3432703	3.45264e+06	1747687	2270502	3112256	1730594	3090324	3.73335e+06	5086622	3845192	1140272	2506888	2993615	2886759	3.80095e+06	3.49982e+06	3080782	1239892	2175480	4247455	1689854	966483	1232544	1915370	2796737	2302295	2.08814e+06	2.05649e+06	2647861	3113634
1-oleoyl-GPC (18:1)	Lipid	Lysolipid	210923472	97568704	237732544	79647392	144116160	258369824	269935264	244239920	233405072	153709280	275929920	177546400	209276240	221156352	267461536	284327616	254070704	120078168	155405072	154153920	136488512	115675552	252787440	151266720	226206832	221664880	182087920	185625360	206423152	126251080	231202672	162468848	194394672	274079968	164887792	219375584	132282448	297702880
1-oleoyl-GPE (18:1)	Lipid	Lysolipid	3947040	2549062	7105493	1421554	2897323	9234666	5086829	4859574	4849703	4573019	11605066	4.05326e+06	5919298	4647550	5525533	12045306	3551433	2219903	3408208	3.21047e+06	3.63223e+06	2285136	8934626	4.16838e+06	5867380	8060534	6451004	3.34263e+06	5846594	5494635	10680062	3094426	4336770	7349520	3530046	5035016	4.01121e+06	6834896
1-oleoyl-GPG (18:1)*	Lipid	Lysolipid	5330918	4713879	2037933	2306540	725920	3283877	2576757	847007	4.16135e+06	3142278	2508388	3908251	2980182	2960397	1296884	1819536	1303221	1768206		2799857	2259761	1.91737e+06	4399924	3022418	5696012	2171250	2415503	2965472	3250582		5220838	1367593	3897150	2528631	2205806	2171148		2908262
1-oleoyl-GPI (18:1)*	Lipid	Lysolipid	9727598	3592673	2304518	318971	655852	4421406	3831864	525166	2412603	1703027	1740871	3885096	3123986	1143046	1329785	1.55278e+06	2241632	656407		617772		643385	4043552	1857241	3682059	735429	1251209	2222295	1699196	612175	3902579	1075908	4101154	2.87305e+06	1542764	1356402	1154352	1938303
1-palmitoleoyl-GPC (16:1)*	Lipid	Lysolipid	19483436	10979227	29057306	8759414	14681088	22406060	26795284	24964712	19689506	13128488	30369106	17183766	17443228	24762360	24571256	28502560	28352320	12080354	11603827	20683804	16611961	12622395	27373352	19220874	28035958	22520392	21975396	19088044	22272660	9795025	17506946	13507913	15483675	23592100	18887250	30740058	13694843	32012530
1-palmitoyl-GPA (16:0)	Lipid	Lysolipid	2068469	1656692	1403956	1097588	1161605	1152860	1733425	1362106	2420020	1513005	848553	3807124	1741218	741301	565832	846295	1.86453e+06	1245186	1303149	1416021	2475174	988284	750086	722191	3166071	660205	2398140	2882991	407264	782446	1802342	1998470	3050288	887886	1612058	2355728	873905	997336
1-palmitoyl-GPC (16:0)	Lipid	Lysolipid	790750016	447739712	811537536	449182752	538212928	821514624	831351872	803997376	746899520	511129056	929502592	665354368	756817472	795544832	870046464	1010340032	797584512	554163840	547130752	702368768	631699712	544973824	789746432	661364224	831217152	684923968	684999360	635137664	835222656	507340224	699350016	630960896	683182976	797731776	784604672	957753408	567977216	1020312384
1-palmitoyl-GPE (16:0)	Lipid	Lysolipid	4970041	2086162	4408225	1950557	2313300	3310702	3.5982e+06	3925482	3.45942e+06	3333848	5322264	2904708	3572794	4148146	4897783	5820301	2965805	2105359	2452481	3.71529e+06	3469494	2120106	3499914	3681011	3853567	4079100	4973083	3093774	3713336	3027560	4890801	2687723	2857369	4160484	3047414	4683476	2953266	4791196
1-palmitoyl-GPG (16:0)*	Lipid	Lysolipid	1362589	1723257	476163	517504	229064	574334	691957	518135	1296013	922051	508845	951890	662527	603886	369584	680572	630090	695441	219603	1063659	605128	825075	720042	663582	1416086	223494	1162138	1.00942e+06	698538		808876	336656	1007625	571124	837008	592536	195325	499388
1-palmitoyl-GPI (16:0)	Lipid	Lysolipid	3337634	3332848	1056258	377543	345516	453909	1650691	648530	820548	901568	547769	1331252	755047	577152	558040	389664	1651371	687434		673151	452771	1147926	472381	841011	1531333	149609	652424	1393048	276596		453976	237242	1079102	813812	509888	910897	855631	597203
1-stearoyl-GPC (18:0)	Lipid	Lysolipid	386862016	219248912	401550976	141781696	248360448	426937248	420200512	406330272	348107008	234041248	505820608	286038720	346957632	407608800	393462656	520563072	408297568	256936352	287830848	304163584	318764832	234908640	382744000	305738752	410175072	334202624	295909984	290499328	431075008	228331920	359808256	293466240	303627616	414442752	355478048	488325248	221495536	497218912
1-stearoyl-GPE (18:0)	Lipid	Lysolipid	8799820	3792382	7.64607e+06	3248335	4687324	7102872	6363127	7457193	7866316	9365037	10459677	5260605	6522848	7085099	8748428	11557072	5900997	4729726	4963318	5837408	9156952	4092370	6551718	6766019	7861112	8345241	7232889	5682278	6.66916e+06	5791539	12773752	5546189	5.21672e+06	7624261	5772570	8678891	5126867	9813194
1-stearoyl-GPI (18:0)	Lipid	Lysolipid	155601	301342	242892	123769	211349	328183	592165	383124	331291	438974	547348	367485	368010	328807	337531	348396	1161063	377775		234468		165091		291517	225606	149205	202933	139700	335162	85539	227314	216345	268608	512258	320389	423929	357788	452891
1-stearoyl-GPS (18:0)*	Lipid	Lysolipid										2887823						147732					1084868		100906	304323	306287	356134				158462	1056501
2-palmitoleoyl-GPC (16:1)*	Lipid	Lysolipid		185970	507919		229095	168067	347006	340431	328721	208030	192996				125104	474949	619083	210302		397736	418203	111231	306776	428299	648683		313239	349059				185030				318580
2-palmitoyl-GPC (16:0)*	Lipid	Lysolipid	28592062	12711735	22384172	12079422	14877038	17206156	16122767	21979810	26446676	15913304	12929451	14453409	17856422	14843352	12285330	22410330	22277436	9533244	8.20525e+06	22774256	23404646	11424579	19671436	21489498	27095922	11229210	19056748	19136432	11399745	12391574	15930581	15923387	16479866	11235285	17436676	22643502	9727676	21935146
2-stearoyl-GPE (18:0)*	Lipid	Lysolipid	2564037	1376679	2187284	943140	1312251	1453089	1456492	2432653	2481751	2826629	1503828	1248557	1645372	973982	1030550	2404751	1885903	655555	811582	2017122	3653777	970297	1.78388e+06	2.02419e+06	2.69255e+06	1231752	1578087	1541385	966798	997552	2311602	1114520	1452192	1136801	1675657	1972245	778150	1889314
1-(1-enyl-oleoyl)-GPE (P-18:1)*	Lipid	Lysoplasmalogen	216421		420021	483337	370606	707211	643175	293313	711153	1.85911e+06	692603	360448	522324	715070	990480	1278004	960502	301192	401297	451120	1864348	243008	865602	796778	753864	1773847	330176	232179	584916	745070	3197811	540639	257263	509026	559064	451267	292861	553415
1-(1-enyl-palmitoyl)-GPC (P-16:0)*	Lipid	Lysoplasmalogen	7743788	2501010	5930240	3061998	4593986	7470298	9292478	7512099	8166683	3.93003e+06	9885423	5192280	5542531	7295863	8.1946e+06	9707325	10183256	2697152	4454381	4580392	3502145	3383518	7120094	4778457	5355530	8158531	6120128	4764489	7350730	3214486	6291325	4789930	4256772	7870490	5612908	7579700	3338286	10307298
1-(1-enyl-palmitoyl)-GPE (P-16:0)*	Lipid	Lysoplasmalogen	699234	648149	1095270	958870	753812	1491717	1300007	900599	1257004	3247767	1630653	872036	1125957	1596071	1.76957e+06	2449219	1979797	772547	838470	1.03131e+06	3196750	533125	1617813	1604616	1705690	2801028	1013877	708027	1377188	1532616	5184495	1093973	872617	1225771	1250890	1094229	662798	1313820
1-(1-enyl-stearoyl)-GPE (P-18:0)*	Lipid	Lysoplasmalogen	1332366	835536	1484689	1089598	1087462	1783190	2219193	1213967	2149118	4401214	2150778	1098654	1488537	2080148	2366311	2500785	2348564	903131	1405133	1169245	3113650	710335	1770602	1770325	2034280	2962755	1306392	1133692	1623675	1663487	5843247	1414936	1053944	2144276	1808350	1345501	710993	1728963
10-undecenoate (11:1n1)	Lipid	Medium Chain Fatty Acid	5144566	7172731	5208951	5705057	3869759	5883348	5.79103e+06	4403154	6880900	6.60429e+06	3366115	7600585	5028491	5.40024e+06	5902603	1.87997e+06	8903195	4050025	4559663	7151160	4731912	7006063	4966755	4672622	5640449	3926919	3270299	4959174	5836816	3787331	2.89627e+06	3301913	4829498	7356403	4775840	5428709	8020788	6749716
5-dodecenoate (12:1n7)	Lipid	Medium Chain Fatty Acid	4327246	14245534	6431491	9375099	6446431	5855431	8446833	8.08632e+06	10782181	9927653	5648653	12516582	7041224	4030744	5788054	3504488	12541960	10547964	10701202	8597156	12552882	11557639	7311313	8441595	4746603	7866410	8155642	11866136	8272346	4109651	3226080	3863625	5044234	9264939	5458923	10206738	12329489	7.50398e+06
caprate (10:0)	Lipid	Medium Chain Fatty Acid	9892352	14658861	22342486	13637817	10733750	14562709	17500898	17667278	22363518	16301285	19686960	18867048	24350104	13306922	14213496	9934333	19603248	11089177	20264304	15538378	20922978	11962608	27258720	17963220	15641589	11883875	19107940	17131924	12417874	10794576	8514121	9932597	11716524	17477084	21230680	21102752	16755165	14471450
caproate (6:0)	Lipid	Medium Chain Fatty Acid	6002649	7352690	7755179	8789046	11414810	7.45736e+06	8.10086e+06	10534362	8378131	9004737	5453139	6620746	7793155	7796798	7589960	7109696	7723783	8375445	11844565	6899715	6240087	8176116	7293280	8325660	8.08875e+06	8592998	9668066	10823518	6287262	6124150	9730279	9488962	11027988	6087975	7.63738e+06	8538141	12343211	7034300
caprylate (8:0)	Lipid	Medium Chain Fatty Acid	5603624	6.87158e+06	7516531	7998062	7.68442e+06	5289854	7860236	8693733	6.91353e+06	6162241	6.43226e+06	11168829	6.56163e+06	5401524	5204940	7.85191e+06	8994948	6392110	10099105	6.80455e+06	9402494	8739463	8484595	7316616	7.66175e+06	5.83169e+06	6537361	8975412	5248464	15299185	5596079	5654477	7768452	7929822	6629243	7.89917e+06	12047226	5411357
heptanoate (7:0)	Lipid	Medium Chain Fatty Acid	3285096	3400600	2969025	4077325	5767557	3313761	3976583	5969208	3419032	3.56049e+06	3068606	3527522	4275262	3640590	3.48993e+06	3992858	3.42512e+06	4641223	5695359	3.61725e+06	3839215	5675238	5748961	3673990	4610402	3789310	4384509	5383689	3146186	5077470	3709567	3749141	4515574	3570303	3674425	4594356	7.17847e+06	3851148
laurate (12:0)	Lipid	Medium Chain Fatty Acid	69719824	113867712	141230544	98184192	44098172	71596112	147655088	107323312	164296768	135293216	115337408	139097504	121715192	52785576	96798664	32983928	134953456	93529712	170128272	91328232	197978032	81356688	108793328	88117416	83130512	102579208	138112928	218992304	68461120	71102472	38891044	57170852	59097132	95446880	98014160	116915032	95194856	72730056
3-hydroxy-3-methylglutarate	Lipid	Mevalonate Metabolism	2357456	2.01449e+06	3137559	2465336	2134133	2409463	2253168	2186140	1814286	2407338	2903284	1.53649e+06	1.92313e+06	2271843	2285850	2945697	2237148	2953286	1963800	3873000	2311711	1845206	3.29451e+06	4183240	1.52126e+06	3.23226e+06	2253028	1959896	2762905	1597326	3.62387e+06	2199758	1438821	2015996	2329087	2238310	2516109	3018388
1-arachidonylglycerol (20:4)	Lipid	Monoacylglycerol	2595518	10713010	3886932	10891275	14646350	4388009	9569123	16297249	13925601	14395139	4450832	13743963	11248279	4128480	2945357	3.58963e+06	13315635	9870160	17703284	12709874	13738863	10131326	5035894	4441011	11691838	3213999	15022766	9287178	3391495	11121585	4.12957e+06	6803549	10009831	4543272	10878359	8962470	10375303	5180966
1-dihomo-linolenylglycerol (20:3)	Lipid	Monoacylglycerol	932158	5975509	3202403	7353222	6847157	3.08253e+06	5032779	10134445	5182325	7066036	2581524	5647558	5012686	1.85616e+06	1.01378e+06	1841972	6213160	5967559	7865931	7291788	7546080	6696987	1889115	2496096	8392826	1910987	6620725	10093671	1.9804e+06	7.93657e+06	1.93164e+06	3436977	7557501	3090987	7.1992e+06	5.78976e+06	9095674	3507847
1-docosahexaenoylglycerol (22:6)	Lipid	Monoacylglycerol	460939	1876568	803993	2671060	2562643	578857	1432290	2420040	2702011	2899702	434999	2224714	2321302	617716	966099	663055	3731116	2014516	2479351	2791520	1977700	2167244	610433	725317	1.56104e+06	565338	2459493	2627761	775682	2240905	757476	1451749	2576777	1142315	1242804	1349228	1827506	873240
1-linolenoylglycerol (18:3)	Lipid	Monoacylglycerol	677180	1389207	1529744	1519726	1015493	578004	881933	2309040	1171778	1650081	1138237	1416121	2761465	680251	608100	1069455	2348947	1486698	1063948	1196516	2283780	871179	1.0377e+06	1594947	2130820	892585	2625436	1803305	1002547	1530904	880737	755241	1799411	773139	2.09607e+06	2630772	839964	1665061
1-linoleoylglycerol (18:2)	Lipid	Monoacylglycerol	31269332	84503296	43204676	68332552	86656248	65829720	53268872	146631392	102775808	88757104	44416912	81369416	101399800	24381016	24884988	52711200	92872792	95617352	111734656	84130040	81755088	89650768	43022464	32782530	95084672	30702036	95921016	121239880	28021542	123843256	26815548	53295444	117246416	47225312	82685968	87416904	89948328	65545004
1-margaroylglycerol (17:0)	Lipid	Monoacylglycerol		1321191	282721	414238	735908	248050	614038	730282	648504	641734	653990	413636	496946		292562	419088	639846	183010	668364	470844	662896	564543		410515	681974		524746	378896	429228	793061	178265			387476	707216	566322	505481	547947
1-myristoylglycerol (14:0)	Lipid	Monoacylglycerol	1156474	9798410	1753241	1713867	2280524	939165	1611311	4308375	2250585	1.87967e+06	2148247	1475092	1876049	1229928		1545712	3450740	2892480	1899741	3495399	3216073	2738428	1301325	2393357	4219950	868620	4739416	3.51859e+06	2606184	3275325	1.0097e+06	1500436	2397801	2377938	5828233	4101365	3172217	1.89331e+06
1-oleoylglycerol (18:1)	Lipid	Monoacylglycerol	22841732	27790980	41636020	33493804	37577400	20295592	26696982	81405272	49114968	31275024	52972288	29390116	59734636	11967743	9144595	36865968	47922440	50948100	44358660	45586452	36210336	39785220	20968484	24727636	45985220	10274357	45229216	68345072	23253874	35946992	39359796	27923858	51243760	16353310	38875320	43997428	40368216	56237284
1-palmitoleoylglycerol (16:1)*	Lipid	Monoacylglycerol	3050335	6379148	3780578	4.128e+06	6352528	2129184	3.71641e+06	11567246	5787951	6.49035e+06	2960584	4750349	2964828	2262163	4054170	4432886	7.88606e+06	8129991	5712314	7921971	6446997	6916047	2471267	5996787	7.82267e+06	2704319	10573103	9581792	2359459	4032566	1.71621e+06	3134721	5163285	3205403	5871308	9313766	6423967	5303122
1-palmitoylglycerol (16:0)	Lipid	Monoacylglycerol	18278248	100461024	28430980	68632288	73458936	26295640	38830760	119049160	56193772	58099924	55986920	54067844	53314144	17696672	15141608	31345084	60573628	64604020	98205288	76907896	93569808	76972848	24847124	34926572	95329968	15639252	78842200	95332032	44885136	94183680	21189586	39827408	77456408	31388254	70446952	68895120	115610848	32800552
1-pentadecanoylglycerol (15:0)	Lipid	Monoacylglycerol	493520	2335521	715639	1187540	1462197	633870	825752	1669912	1365079	841631	854273	1048038	1011678	476254		567440	1024958	679762	1974096	1061950	1400132	1054652	496320	1396119	1.78181e+06	503993	1728361	1.77507e+06	493554	1538401	420767	1166180	1246848	675132	1298953	1241408	1301364	851142
2-arachidonoylglycerol (20:4)	Lipid	Monoacylglycerol	600069	1720215		1645559	2273847	650470	1467405	2315025	1956443	2082069	538153	1735480	1368604	670871	450921	746173	1947185	1625008	2081442	1672359	1949231	1694829	930124	956603	1436825	457785	2066187	1337724	625814	1651743	627415	988463	1418869	725792	1718458	1433441	1985169	770933
2-docosahexaenoylglycerol (22:6)*	Lipid	Monoacylglycerol		326321		379878	330822		183016	422791	395403	450704		174483	213088		132862		562062	258234	254023	295721	220087	337305			203586		436105	420589	76087	340335		170868	296429	101956	120944	170985	209544
2-linoleoylglycerol (18:2)	Lipid	Monoacylglycerol	3774636	11190956	4573277	7.85739e+06	11550447	6564822	6120552	18703250	11993579	11988957	4556893	9295805	11012627	2790297	3218243	6455022	11307806	12267496	14170187	9775711	9523990	11731577	4795301	3100477	11129810	3492872	11659702	15597354	3182242	15419142	2861858	9321462	13649701	4845762	8885700	10128988	12488125	7.55686e+06
2-myristoylglycerol (14:0)	Lipid	Monoacylglycerol		1587550		1319191	385924		434940	526802	293235								1474424	373812	275688	393422					629021		516535	420457				224690				549671	706991	1360621
2-oleoylglycerol (18:1)	Lipid	Monoacylglycerol	2517947	3.86199e+06	2737756	5025344	7158806	2506008	5146917	10688856	5465498	4892707	5913726	3699090	7.02557e+06	1166796	1498264	2786018	6085089	8193625	6.79882e+06	5497623	8.20117e+06	5769560	2168690	2828723	6768361	1457598	7915975	6426261	2289470	5425372	8445604	3998936	9660151	1480397	5746239	7175827	6.28053e+06	7.49442e+06
2-palmitoleoylglycerol (16:1)*	Lipid	Monoacylglycerol	477912	692059	300066	265437	1121866		244702	2194719	559594	1151467		332934	312439	242913		434888	781485	1042733	1004630	1962186	577581	1.21139e+06		1152796	866931		1302665	1158784	233388	2350419					564228	748992	1076284	367590
2-palmitoylglycerol (16:0)	Lipid	Monoacylglycerol	2102406	12654149	4115328	8.00318e+06	8783229	12207573	5264938	13146321	7929741	9833169	6504270	6172497	6558399	2632457	1762908	4174683	8238654	7305961	12358317	8553061	12163544	9394899	3.53791e+06	4139725	9715688	2251895	9696386	11379780	5749428	11687877	3786504	5358421	8137554	3846164	8646716	7969779	11693432	5117651
1-stearoyl-2-oleoyl-GPS (18:0/18:1)	Lipid	Phosphatidylserine (PS)	114584	456161	2467663	1892560	471958	3.98616e+06	1969337	447884	307750	26499132	3141319	1086768	2308163	2637597	3541725	6106464	706911	388496	297312	2031271	19677848	173017	3531736	5424997	4.97584e+06	13064221	965203	942744	324096	8219805	38306796	4011769		1253567	972748	1526098	638465	1036556
1,2-dilinoleoyl-GPC (18:2/18:2)	Lipid	Phospholipid Metabolism	182737136	147272752	180589440	65952996	163497216	348394400	167522448	226020624	161139200	111019200	347489024	176064000	245728400	162501520	238618816	285347008	166249744	163426784	193945952	96672736	128842432	142583744	281702176	199050784	191262416	225571632	163078256	251318880	231415856	216019824	183355792	205143648	300486208	277234496	162707200	213501136	184449632	329305376
1,2-dilinoleoyl-GPE (18:2/18:2)*	Lipid	Phospholipid Metabolism		179679	191519			353937					547862		176963		152981	1037058		185784	166441				638640			186961	193726	358006		315144	290959	152554	315121				273092
1,2-dipalmitoyl-GPC (16:0/16:0)	Lipid	Phospholipid Metabolism	38571828	36288896	40527556	42413056	37282640	40897424	50542964	35814572	41901180	57051084	41296980	35712588	42641056	49631992	40813368	46259568	41581184	33360022	39152880	35963632	44999444	34306760	44572288	41911044	43923776	49404764	39164044	37218464	43359600	43814840	52986272	32227666	37635228	38227316	38390516	43096144	34146976	47760508
1-linoleoyl-2-arachidonoyl-GPC (18:2/20:4n6)*	Lipid	Phospholipid Metabolism	72045032	58494312	83149968	40391572	84828408	100579384	99530944	101030112	100821528	58691204	105721824	85896960	94834480	96336768	109473688	103792336	98089056	70950984	86995728	59924644	74366896	61143760	112977600	84099080	91110864	84380224	96084104	66624960	108975328	67105568	102591208	72489184	88519992	102982976	86665152	94046344	80448312	122428072
1-linoleoyl-2-linolenoyl-GPC (18:2/18:3)*	Lipid	Phospholipid Metabolism	5468706	3451688	7551677	1549672	6405660	8594979	4385975	6293687	3419836	2005697	13666497	6618811	19339360	5128045	25420258	11211284	7919781	5403755	6518311	1856977	3674786	2403977	12180146	7290881	6391415	6642608	5633561	14280285	7769435	8392714	8339741	8173356	12260085	14188313	8630612	7897597	5069003	18750440
1-oleoyl-2-linoleoyl-GPE (18:1/18:2)*	Lipid	Phospholipid Metabolism	1864972	2058865	3153205	1309873	1458541	2862754	1252212	2018237	1907048	2428869	7062235	2888912	1.90718e+06	1.59696e+06	1964747	8383536	760819	2234891	1859545	1527462	2376111	2177160	4770982	4692044	3939118	2694959	2454624	4247161	2314816	2480270	4824577	2706110	5579568	3223498	2613477	3.37829e+06	4338039	4442519
1-palmitoleoyl-2-linolenoyl-GPC (16:1/18:3)*	Lipid	Phospholipid Metabolism	1108909	1112494	2.45852e+06	705212	1712848	1492677	2.00658e+06	1804563	893943	1.03319e+06	2012387	1444501	2439711	2633546	3544411	1843214	1978118	1427658	1354342	669301	1214402	1000008	2.04415e+06	1795749	2312331	1.86198e+06	1760208	3310740	2.06398e+06	1068032	1185725	1326904	1707727	2771999	2.63275e+06	4.08783e+06	1245677	3435600
1-palmitoyl-2-arachidonoyl-GPC (16:0/20:4n6)	Lipid	Phospholipid Metabolism	629056448	516249952	736472512	725419904	619924416	582446016	773342528	643910656	752344832	542900480	707384448	753165504	736209088	806398080	714360960	581075392	636823488	591265984	612389888	624141888	664233792	620235264	713325504	656849216	731049152	574980992	734145024	433226720	826883648	544364864	727940480	492794240	598639872	675270784	774358528	805708224	659420544	765573824
1-palmitoyl-2-arachidonoyl-GPE (16:0/20:4)*	Lipid	Phospholipid Metabolism	4872394	6272602	6097307	5170930	4302351	3372522	4.14398e+06	6101162	6685809	8.28118e+06	8496183	6302242	4185435	5554497	5459361	7549416	3148648	6811127	5428295	6383901	8641295	6024571	6232991	9942924	8038098	4777021	6348577	5335202	6251291	4372167	11061334	4800955	7874072	5805895	5562913	7711769	11429226	7264674
1-palmitoyl-2-arachidonoyl-GPI (16:0/20:4)*	Lipid	Phospholipid Metabolism	3183007	3903747	6649289	1401589	2706315	2838181	5.15183e+06	4546786	3001283	3691544	5145406	4702131	4156608	5874164	4352133	4.9427e+06	4651672	4181735	2915604	4208667	4311110	2306238	3406230	4841728	7788490	3135092	4605230	3806095	6024333	3009113	4510213	2362314	3203913	3634686	5809170	7542816	6133284	4582385
1-palmitoyl-2-linoleoyl-GPC (16:0/18:2)	Lipid	Phospholipid Metabolism	1062048256	995705088	1111395584	1043480384	912230784	1370259968	1070647872	1043326528	1063783680	964340288	1386133120	1171388160	1334757120	1241742976	1239459456	1223226624	1014867072	1168873216	985531584	933860352	999878528	1075468288	1195372032	1201559424	1262419840	1134303872	1050693632	1058163264	1335755136	1060133376	1063881280	1008329024	1322917120	1279475968	1126636160	1268987904	1157868032	1437531520
1-palmitoyl-2-linoleoyl-GPE (16:0/18:2)	Lipid	Phospholipid Metabolism	2723904	4.8881e+06	3855821	3271875	1941732	3194881	1720555	3493291	2807206	3668774	8595729	3644600	2561272	3.91078e+06	2614950	8775459	1517640	5.03464e+06	2665664	3092853	3360898	3806684	4638371	8751827	6093430	3078186	3289497	4877497	3874450	2757128	4079752	3141996	7.56146e+06	4152169	3414692	6227027	8376516	4860343
1-palmitoyl-2-linoleoyl-GPI (16:0/18:2)	Lipid	Phospholipid Metabolism	469582	926239	479492	361755	566749	632827	432151	514882	194204	450335	456662	859668	693401	660973	411566	557835	390810	729747	400511	673579	575747	570417	337072	1648912	902830	396091	673749	640047	452502	414975	308143	375560	475522	545436	656228	926212	731691	405614
1-palmitoyl-2-oleoyl-GPC (16:0/18:1)	Lipid	Phospholipid Metabolism	645871872	555535296	680479808	585766592	449932608	585565632	736657024	666673984	655073728	673067328	671062208	572943680	605693312	723414464	644135360	623912576	645782848	605808064	583868992	568046464	602006400	524338400	607497728	698109440	857422912	618968640	622025344	583335808	710482880	502773472	752365632	549196224	715921536	685376320	624572416	722293248	674103424	701082176
1-palmitoyl-2-oleoyl-GPE (16:0/18:1)	Lipid	Phospholipid Metabolism	2168215	3289487	3213894	2400555	1.59124e+06	2660161	1900454	3325360	2287034	5244288	6605908	2670147	1897095	3135559	2206158	6313452	1621577	3306215	2306937	3065033	4030607	2151654	4316049	6531419	5063517	3.3827e+06	3340717	2469463	3495790	2800543	7340480	2129664	3892008	2731147	2957849	4357117	7186425	3306150
1-palmitoyl-2-oleoyl-GPI (16:0/18:1)*	Lipid	Phospholipid Metabolism	1324103	2927568	3332138	1010249	1487003	2794275	2712315	1823210	1765480	1824432	4683778	1928981	2489530	2836166	2488019	3587034	2467723	1732783	1458832	1997572	1531350	1377220	2944670	3830567	4344342	1699423	2692023	1699843	3641834	2197119	2433193	1275598	1887326	2457668	2316134	3415110	3388825	2409100
1-palmitoyl-2-palmitoleoyl-GPC (16:0/16:1)*	Lipid	Phospholipid Metabolism	33617352	63654912	71592464	36809268	32006772	34207524	57559896	56279932	40238280	52177392	64240000	29368784	36033364	80538280	40268080	57827108	55642248	64209856	34201220	59603804	51428972	45392368	40619800	81773216	89979472	53806112	70984480	55791068	59271968	28932598	47590668	32255914	44528044	45001008	48796408	76805448	80574928	41867436
1-palmitoyl-2-stearoyl-GPC (16:0/18:0)	Lipid	Phospholipid Metabolism	21221076	14047081	20754240	14530967	15219241	19884332	26984040	16469534	19940990	28339218	23613724	17893330	20669348	22293108	18431008	20858936	15548155	12440003	16573402	14560725	26810724	9884275	20302276	19591982	21822424	22965176	16541266	15468405	22381088	21840840	34513932	14689665	16478965	21075068	18371248	20436676	12722885	24821776
1-stearoyl-2-arachidonoyl-GPC (18:0/20:4)	Lipid	Phospholipid Metabolism	545781184	466525440	550212864	534207264	542234688	467756384	608079872	525952800	540495360	483818528	559789696	619820352	586055104	674548928	562990656	533264320	523160256	498402016	560808448	516252288	567345664	488993472	610950912	507261152	565216576	501713184	544792256	381380992	685940288	496779456	587474432	420648064	487684416	532896096	585692288	589079808	488048160	624376384
1-stearoyl-2-arachidonoyl-GPE (18:0/20:4)	Lipid	Phospholipid Metabolism	26084516	20800700	23299128	20697736	19528144	19849908	17269464	21527584	24434664	49836584	30963372	26986052	18331138	22953892	22920376	30493500	12721317	27360260	21315194	23619548	51555496	23803028	27339046	37034760	34033488	29551772	24564544	19728056	25410652	25516356	65241568	25165272	30938700	20295068	25133956	29009952	36699532	33466062
1-stearoyl-2-arachidonoyl-GPI (18:0/20:4)	Lipid	Phospholipid Metabolism	33103964	28356672	28309724	17110464	26662738	27472134	36881156	31883644	36856176	41671068	37725648	50012376	37801528	37482344	41932716	41067176	31899628	27943770	31729766	30154648	31239712	23848028	34912776	27859910	41353572	30344756	30929232	29274036	38698080	27252898	43345536	29649406	32247764	40907424	32197592	41287496	37809816	47113296
1-stearoyl-2-linoleoyl-GPC (18:0/18:2)*	Lipid	Phospholipid Metabolism	840534848	807142464	828796992	657863808	725354240	1103842176	865231936	849743808	772305216	751843648	1106182016	846579712	945824896	1030191808	856114368	1049549952	769087424	852210752	828895808	715041984	783173568	777859456	981149568	934077376	992198784	944805504	770243968	795001280	1069155520	849597184	893120320	813220992	978789760	1038476544	851286592	1019167552	857407808	1117344128
1-stearoyl-2-linoleoyl-GPE (18:0/18:2)*	Lipid	Phospholipid Metabolism	12853529	18408948	16142146	9435347	10235533	15337307	7527191	16535530	12154252	17966512	38583544	14879853	11713025	16229459	13013296	40240268	7.00457e+06	23827008	11945426	13825287	17254940	17221652	20863912	31992606	26873762	15332364	17015964	18890648	18901780	13411364	25819492	19090812	30589460	15064241	16236956	25983214	37639412	22332508
1-stearoyl-2-linoleoyl-GPI (18:0/18:2)	Lipid	Phospholipid Metabolism	8206178	10166642	9153474	7701534	10617242	14713260	9300223	9659738	7.91645e+06	8471610	14369159	13409041	12545154	11444632	15055948	17580648	11243615	12423672	10045131	7285824	8.0357e+06	7725700	12545684	13428245	13530510	10408368	9807833	10380628	13695660	10507056	9852478	9218553	11560758	12275622	9646392	13750713	12207513	17114292
1-stearoyl-2-oleoyl-GPC (18:0/18:1)	Lipid	Phospholipid Metabolism	244277280	234001504	336529248	160303968	175590048	289778848	356980160	269708576	250629632	267532080	362780704	204246512	242466352	348308032	227339776	276871808	235899232	225977600	215844224	209913600	297309056	171889088	302567360	359817056	446708544	309291616	234389184	212358496	370757568	233396256	409503520	230164768	265247200	311065280	269625728	336725216	272819488	290435520
1-stearoyl-2-oleoyl-GPE (18:0/18:1)	Lipid	Phospholipid Metabolism	2088652	3088623	3953314	1406046	2301116	3674609	1662784	3211861	2349567	6470011	9854641	2867645	2.70585e+06	3483990	2639051	8509929	1.65588e+06	3504671	2.04307e+06	2894853	4323091	2645010	6207399	6247356	5444788	4611105	4359340	2001981	4833362	4015623	9843122	4027703	4819762	3328810	3362930	4424277	7393093	3800790
1-stearoyl-2-oleoyl-GPI (18:0/18:1)*	Lipid	Phospholipid Metabolism	1.63837e+06	1646807	2652965	589928	2157607	3421524	3.23691e+06	2114257	2060871	1795980	5297659	2242977	3143262	2077901	3211309	4001267	2229518	1391768	1947105	1265256	1087537	1314565	3524012	2571964	3218790	2104994	2033360	1667175	3837863	2597027	3299797	2227602	2589029	3197057	1717965	2546546	2775252	2921996
arachidonoylcholine	Lipid	Phospholipid Metabolism					188246		424287	1045505	935235	464056	194506	59426			163028	96607	691692	564804	116045			671627			47361								493500		177984	154754	1033961	863786
choline	Lipid	Phospholipid Metabolism	165404336	216487392	204492544	222392640	209051888	220338880	202612224	256515504	226575120	207473376	196109696	220677120	175730896	220074016	206778912	230064704	256890272	214090848	206250960	236649088	273289024	228604992	227960480	286463936	182585728	191885392	158954288	209344976	203904384	147274304	190797856	175853152	208680944	203511760	213370864	245593072	247648624	233717168
dihomo-linolenoyl-choline	Lipid	Phospholipid Metabolism							79941	241317	156132	97584							170428	175010				196453											152802		67309		339962	274899
docosahexaenoylcholine	Lipid	Phospholipid Metabolism								171286	142316								199328	125935				138440											129996				184767	198518
glycerophosphoethanolamine	Lipid	Phospholipid Metabolism	66651	80239	140068	71038	56392	196889	94545	75005	65316	231463	155768	56377	67850	114241	85075	163325	71504	55911	20204	138024	391166	35166	110692	194521	193907	247389	62790	49291	60175	213470	321494	134670	66258	100533	68239	89099	39528	79848
glycerophosphoinositol*	Lipid	Phospholipid Metabolism	59984	67990	103651	40255	60004	134080	111165	67215	47728	108862	248655	65267	67603	109664	108782	138982	79646	44139	24144	107475	73864	51475	75404	124060	65447	91824	28399	49538	100094	66322	91538	59382	40777	167177	72026	58910	33237	123516
glycerophosphorylcholine (GPC)	Lipid	Phospholipid Metabolism	46383312	28843348	55769596	26710516	46001232	54616380	69730432	68558008	47390864	58033232	54313072	39369800	49579704	36723672	43700688	61511232	51827396	34291684	33352202	54622128	71625920	38604924	45467048	47048616	68566880	47379792	44957952	46501652	31819484	38890568	53093888	45091136	51055756	47347884	53321388	60964448	32871022	53268604
choline phosphate	Lipid	Phospholipid Metabolism	1777900	2052622	2390635	2529879	1.03832e+06	5723649	1343881	1206402	1.86471e+06	22061880	4675504	2744652	4264865	5130210	5256811	2846047	996788	1.70831e+06	1.74858e+06	2215482	15244440	892676	3358156	6213970	7.63279e+06	9733688	2537537	3.62892e+06	3188481	9818701	26415416	8299925	2736438	4469906	2782550	2195623	1129327	1264899
phosphoethanolamine	Lipid	Phospholipid Metabolism	613665	1232012	2166558	1728370	760256	6699218	992460		461072	15503292	2.97641e+06	1.66791e+06	2688240	3255713	3248891	2538379	312014	283546	880418	1788353	15787071		2465805	6136857	4637286	9064685	1917483	2114121	880114	7.71029e+06	21564814	5341865	1063104	2112138	1964748	1020165	773004	646395
trimethylamine N-oxide	Lipid	Phospholipid Metabolism	21054574	25919060	19151920	33096442	21120792	12728321	28100970	38672140	20238020	15850846	32272096	12978785	138534272	23669864	85678824	59270376	35035040	12751390	16551310	23301932	11619603	25957234	14698031	30660068	17709420	52333148	13671935	11799239	31020342	12211640	17958390	12643874	14408183	26686382	15164805	7403511	41225252	18652666
1-(1-enyl-palmitoyl)-2-arachidonoyl-GPC (P-16:0/20:4)*	Lipid	Plasmalogen	30515076	27475668	26758524	35086660	40532492	27238128	37942652	34822064	41422176	25710724	31307192	33914996	31535408	32045610	36176340	32257958	38010180	24779290	39378356	27141372	21029748	32342118	33338378	34481276	22582330	38648864	40353744	20051560	43622232	26935084	28417788	28015732	27000712	31410180	37058608	26833240	36685208	30074282
1-(1-enyl-palmitoyl)-2-arachidonoyl-GPE (P-16:0/20:4)*	Lipid	Plasmalogen	7156567	11432437	13208285	15278323	10656038	11504285	14772689	7420138	22498606	18694680	17369584	11712969	14993001	23176780	14229399	16024632	16469450	12611014	19306800	11167832	18576906	9246077	18313288	18425920	12804065	21282408	15594398	6703144	22975588	16730438	27901650	11097104	17868516	14688775	19609200	11672833	17832236	13310824
1-(1-enyl-palmitoyl)-2-linoleoyl-GPC (P-16:0/18:2)*	Lipid	Plasmalogen	56746372	43521208	37505752	47929988	52788448	65201600	52377524	53158408	64382776	44555656	54542848	45960988	51084020	48731148	58850544	53168544	57698236	43345568	61549608	30674768	30584884	54345448	56628280	46901460	34417640	67070260	48655304	62290548	57858756	50066416	39943776	60075520	49550544	54120888	38575944	44316020	59060336	65387392
1-(1-enyl-palmitoyl)-2-linoleoyl-GPE (P-16:0/18:2)*	Lipid	Plasmalogen	2.09573e+06	2453973	2630282	3424327	2252194	3114415	3.31264e+06	2177942	4471370	2202249	4353687	2328618	3295352	3838752	2500608	3515472	4161107	2579058	3.76745e+06	2104123	1.97663e+06	2.02798e+06	4233248	3262668	2647112	4333556	2413055	2317056	5390891	2719595	3299055	2233730	4091561	3226242	3239851	3024305	3394148	3958173
1-(1-enyl-palmitoyl)-2-oleoyl-GPC (P-16:0/18:1)*	Lipid	Plasmalogen	14761654	10852586	10854928	14255475	17957512	15241445	16424744	16187729	20862948	15896853	13618175	14056150	16746694	13700353	21144940	12918090	19489332	10019640	18971658	10053964	9291339	13978636	14143020	10029515	10048167	16438798	12082137	19261472	12857793	14242334	13586237	16942662	11649390	16117160	10786474	10700430	13470080	15033922
1-(1-enyl-palmitoyl)-2-oleoyl-GPE (P-16:0/18:1)*	Lipid	Plasmalogen	1616187	1837516	2237322	2557602	2405117	2980278	3322242	2164201	4295066	3319402	3477938	1904875	2653386	3350565	2565203	3358339	3479124	2304102	3184835	1.63536e+06	2123610	1.99897e+06	3855983	2126513	2652384	3420659	2133108	2081689	4.18016e+06	2281490	4570766	2.09468e+06	3034679	3.62779e+06	2499945	2174715	2512326	3.00327e+06
1-(1-enyl-palmitoyl)-2-palmitoleoyl-GPC (P-16:0/16:1)*	Lipid	Plasmalogen	1294717	1100555	825377	1124499	1785258	1.01287e+06	1205288	1452571	1412196	1457028	1162382	988608	1010651	1114495	1239198	1314746	1501063	868591	1359937	926522	666370	1067998	1507764	1052007	723174	1.67709e+06	1100507	1351467	1294050	1038278	794238	1281609	803173	1074336	784302	957111	1188859	1145043
1-(1-enyl-palmitoyl)-2-palmitoyl-GPC (P-16:0/16:0)*	Lipid	Plasmalogen	13006263	10402541	8865232	13449133	17059552	10272800	14628308	15156798	15457660	14633609	10615662	11132361	12868913	9371426	15383735	14071664	17206688	9762443	15216759	11510499	7.51826e+06	11737495	12112805	10093784	7773936	13685675	10428375	11362010	12365009	12627611	9614646	11193190	8557067	10815656	9140764	9737992	11910309	12693531
1-(1-enyl-stearoyl)-2-arachidonoyl-GPE (P-18:0/20:4)*	Lipid	Plasmalogen	21981580	24355470	31756942	34522636	39124588	27170038	47485340	22952952	60943272	60464032	39473152	32057724	35127840	53406808	40233340	38547360	37931748	26119484	52389992	24186664	45645944	23270820	34633888	37849024	29844332	47161332	42150568	16617652	48186152	38582080	72305752	30067064	28809928	41314572	50473104	24921060	28711956	27953252
1-(1-enyl-stearoyl)-2-linoleoyl-GPE (P-18:0/18:2)*	Lipid	Plasmalogen	9611958	11271022	10829290	11226780	11530193	14778606	16056450	12582812	20698716	13507994	19788024	11009698	12886070	16733743	14469445	19102006	15544516	10322558	18330226	7.42671e+06	7.32663e+06	9323297	15500756	10249045	11085689	16753811	10681210	12586972	21420492	9741376	13124468	12090283	13784918	16984576	12578475	12204860	12413719	14224683
1-(1-enyl-stearoyl)-2-oleoyl-GPE (P-18:0/18:1)	Lipid	Plasmalogen	3085026	2535394	3327624	2755327	2675226	3.71201e+06	5444527	2335305	6051861	4701886	4801273	2328642	2816612	4211463	3304384	4999600	4213386	2597916	3.85253e+06	1785960	1.94637e+06	1.85832e+06	4629767	2907445	3.7124e+06	4017938	2902194	2560688	7107289	2798856	6230643	2435539	2831261	5462946	3719209	2492282	2207100	2960587
adrenate (22:4n6)	Lipid	Polyunsaturated Fatty Acid (n3 and n6)	306248256	88315600	89244776	116054560	112601080	95219808	76665576	62671108	152919648	144490976	46283820	380718944	60607024	62189268	33793632	30467034	89063824	51345908	68209472	68464640	165156448	76194584	130289312	102423504	87967072	97571792	71124688	55495680	47970368	37753496	38242144	27605730	107223944	98302256	96029072	102154776	53520832	136095296
arachidonate (20:4n6)	Lipid	Polyunsaturated Fatty Acid (n3 and n6)	252116336	337418368	240080112	292056128	318921408	167378848	321090656	427816000	523781888	364994368	153928288	519187328	321061440	164099920	207175600	164723216	410918912	267075936	316830048	377492864	345611712	376604096	215140512	260637344	275860384	166555216	386652576	250503152	191221760	211602880	200400336	239948640	234321664	217267456	292405056	273232896	322391680	269271040
dihomo-linoleate (20:2n6)	Lipid	Polyunsaturated Fatty Acid (n3 and n6)	77856376	70838408	80670512	129861944	48654264	77995320	64019236	65572336	141381952	126618368	42730608	173219552	85232480	44519440	29107012	29609628	86176768	54129376	80099648	61649508	186834720	80694240	100530448	102871208	64118608	57081772	61322896	60686200	56744040	38585572	43577404	34657432	75990808	83201864	88838368	94090912	74823000	116425544
dihomo-linolenate (20:3n3 or n6)	Lipid	Polyunsaturated Fatty Acid (n3 and n6)	73076488	119471728	117127232	122568864	81305368	81419200	108001496	108792432	154856128	128998176	63631556	157024016	99545824	63528264	52179404	47103668	119791584	87843040	86873976	109192520	137304320	111274216	84964168	107070552	107191680	68338328	106029712	107888584	65597044	69717376	48403388	70588216	93863312	95510896	118064560	107994176	105186664	129480408
docosadienoate (22:2n6)	Lipid	Polyunsaturated Fatty Acid (n3 and n6)	1107805	1829416	1597005	2335189	1186605	1296680	1356599	2311994	3353713	3197310	768679	2066826	1698413	795708	952264	1.03472e+06	2455387	1506780	2108629	1.88122e+06	3031584	1930933	1695494	2193247	1586226	1068688	1569341	1798341	1277364	1090241	948614	870072	1359434	1148480	1818409	2077847	2.06664e+06	1946657
docosahexaenoate (DHA; 22:6n3)	Lipid	Polyunsaturated Fatty Acid (n3 and n6)	103964744	136184048	114482704	117542392	109851544	51129372	86138104	136174368	281047456	195566128	31192980	188936576	197247008	82804896	140586688	62536088	289966208	118170928	99299896	192745200	118524328	179905424	99414376	99520776	91535704	61040588	166258672	153769136	94627112	62379208	85009496	121394856	106001488	113618608	98965760	130271824	122123248	110261288
docosapentaenoate (n3 DPA; 22:5n3)	Lipid	Polyunsaturated Fatty Acid (n3 and n6)	50123992	102175744	53445296	70711648	32961348	35818848	65921932	75987288	176434528	121959560	29733922	171611552	73191568	35969464	39951912	26563552	102651544	62848916	61667640	73659256	111046896	87370464	71111728	77514376	53880904	43314576	82631248	66219576	45474872	24935236	32049880	26966796	36476212	46857084	66475768	76030432	64296216	88969720
docosapentaenoate (n6 DPA; 22:5n6)	Lipid	Polyunsaturated Fatty Acid (n3 and n6)	27622108	37310344	45749368	32355402	29677674	21622148	33754592	41990804	56735576	34922196	16783512	65210696	35094428	33375690	22679898	12753847	37818256	28024580	25713256	47159800	32897906	35864372	26880398	34156928	30135970	29218790	38649256	19767116	31729290	18802174	28376418	22915472	31010652	39695272	39209408	43596904	27553666	35732908
docosatrienoate (22:3n3)	Lipid	Polyunsaturated Fatty Acid (n3 and n6)	806939	1.81402e+06	1907383	2.36775e+06	973551		880881	1.60934e+06	1.83677e+06	2316233	640680	1590635		861737			2.01774e+06		1.3829e+06		2.62416e+06	914182			2123945	1363430	997725	1.60425e+06			682151	1.0604e+06	1.2975e+06	1.10349e+06	1.08115e+06	1347427	1487457	1432781
docosatrienoate (22:3n6)*	Lipid	Polyunsaturated Fatty Acid (n3 and n6)	301360	489711	960566	572305			1177334	356988	1.52197e+06	770134	167504	1405813	734680				1540035		1.08172e+06		923034				489975		648654	490662				243292	280272	100616	241325	883285	794082	646032
eicosapentaenoate (EPA; 20:5n3)	Lipid	Polyunsaturated Fatty Acid (n3 and n6)	7566876	35928572	14007297	21668244	16844088	8936230	24556586	32684174	39800688	35594656	9545504	30310416	30152464	9009152	20477716	12854610	55599508	22249592	26900736	34446988	31116746	29833536	18057540	22332736	20641192	11491393	36251912	29718740	10886687	9651648	10685036	11686692	7.50517e+06	8412812	23194258	25009198	32666388	15933290
linoleate (18:2n6)	Lipid	Polyunsaturated Fatty Acid (n3 and n6)	2484140800	3865790208	2866896384	4499397632	3131824384	2631972096	3070877696	3874691584	5703180800	6141357568	2100229120	4970358272	3780276736	1959635840	2773713152	2100781696	4768438272	3781586688	4297471488	3462054400	5509612032	3983638272	4337191424	3677692416	2701993472	2845698560	3698382592	3474371840	2325564928	2428538880	1795662208	2468488448	3149816320	3183435520	3846962176	4021063424	3357465088	4320144896
linolenate [alpha or gamma; (18:3n3 or 6)]	Lipid	Polyunsaturated Fatty Acid (n3 and n6)	141852256	463521184	254089008	451094816	283313728	208283536	264805376	386487040	636290368	787060288	181572656	589897792	505732448	141658608	327209536	196952192	694524864	452160768	503055552	356348928	582801472	426174976	510349696	410116064	187623248	272584480	457802528	489142944	215820832	195629280	156657040	214297344	239389712	278204864	451052416	428259136	378725728	458712544
stearidonate (18:4n3)	Lipid	Polyunsaturated Fatty Acid (n3 and n6)	989366	3658168	4198935	4068488	2443609	2242618	3091125	5280657	8147222	7419448	2520542	4598072	6895056	2574300	4645087	3065863	8788315	6108421	4863812	5827044	6511263	5611968	4380065	5843417	2163035	4913536	6598078	7716003	3245284	2064736	2716642	2397279	1558011	2349401	6731559	7721833	5.21466e+06	6428738
chenodeoxycholate	Lipid	Primary Bile Acid Metabolism	2323123	16360581	13033004	3057138	8634972	16512109	5539938	3091002	2432070	13721971	15790769	12662799	6738919	6542211	10294350	10883525		8916583	3055524	4429518	12267712	2404493	27909040	6283348	6.34499e+06	7722477	18428716	3.45055e+06	4480088	1949079	7987350	1753605	9386006	7.19041e+06	8.07351e+06	16930906	11298744	15975432
cholate	Lipid	Primary Bile Acid Metabolism	109159	3137446	9898641		375482	5692104	497681	330101	1229982	1056334	4826563	827428	1519504	185250	2149872	379455	236637	2200139	332690	9880402	457860	211216	9130603	396604	1668397	268902	14846991	1319905	1552666	269282	319214	366485	780746	979839	3039878	610300	5821067	576215
glycochenodeoxycholate	Lipid	Primary Bile Acid Metabolism	1348432	21092984	6114888	8413456	3443473	12496239	3.60711e+06	1486805	6804058	43921696	29571000	4222159	4495774	7193803	6201262	9073044	892964	7042935	5525120	10117485	5156749	3027057	20015364	2304265	13712973	15084518	11094582	5787907	11711108	3936839	8433196	4.15314e+06	13104384	3566784	8526044	5698500	7354911	5540304
glycochenodeoxycholate glucuronide (1)	Lipid	Primary Bile Acid Metabolism		523206		35339	93078	499530	78414	56986	177778	247601	281309	288122			73736	178480		378106		140393		134141	347671	569181	160553	112066	775268				94666	246784	489439		465679	26183		424825
glycochenodeoxycholate sulfate	Lipid	Primary Bile Acid Metabolism	99771	2716730	106586	461375	138957	679488	1103487	248423	1.36139e+06	1.74863e+06	1118637	896454		1521208	2055503	1237055	407925	718295	3.83867e+06	587425	93788	491438	971979	327417	2800448	603268	1547632	1143291	1644012	483855	767674	96492	1126646	2160392	1351847	707456	844458	1359189
glycocholate	Lipid	Primary Bile Acid Metabolism	72269	5251935	1.80819e+06	1845032	546621	3035903	2128603	725534	2461653	6248431	8316332	1293647	1409864	864044	1251074	1855073	521222	3107311	1793965	3608529	382393	1012414	1568184	871722	2773912	2497875	1942572	1088601	2760517	585230	1113909	499182	2437893	1115430	1.95574e+06	887824	2771099	806901
glycocholate glucuronide (1)	Lipid	Primary Bile Acid Metabolism																		211293																32226
tauro-beta-muricholate	Lipid	Primary Bile Acid Metabolism			177334			190116			461674	186693	68448	162506	46634			46194			293492		27386	157750	201841		124376					168053			109778	40647	68120
taurochenodeoxycholate	Lipid	Primary Bile Acid Metabolism	116737	1091865	268593	1264283	119321	1093511	297054		1054969	7001586	1628346	414994	420807	386183	531336	412674	78490	1123760	1060310	1067517	1386008	570766	693538	230157	682312	834972	417073	164308	1301216	1158083	1910614		286063	330161	943455	660187	398434	120769
taurocholate	Lipid	Primary Bile Acid Metabolism		252313	107721	251920		325076	81014		293829	1136050	572095	115287	79606	45748	137613	84010		554089	301984	314391	88706	131729	76945	76472	189787	168594			344399	91580	357424			101607	204571	71466	150768
3b-hydroxy-5-cholenoic acid	Lipid	Secondary Bile Acid Metabolism	98229	40877	141228	36683	68451	116657	78125		77009	75344	57896	91698	80165	88126	63529	46502		143251		121094			75266		96705		72614	48347	73530		71361	89734		162659		60414	81459	70307
7-ketodeoxycholate	Lipid	Secondary Bile Acid Metabolism		143371	277730		60423	157045				55461		95707	98821	49871	126994	37282	31791	117761		360472			175449	26733	65852		163729	36249	129467						98570	38327	114801	58778
deoxycholate	Lipid	Secondary Bile Acid Metabolism	778253	1.62195e+06	3559906	580195	11579044	7548958	4350820	4791809	8510558	5949086	7.70943e+06	9835999	3.57155e+06	2646087		5758558	1223667	6302902	1742177	11583001	4231038	2555917	17618698	9315528	2087788	1536323	5915958	530157	719429	1467369	2.02621e+06	6.32113e+06	5333193	3.89944e+06	5408268	1.60307e+06	2.06977e+06	1.45427e+06
glycocholenate sulfate*	Lipid	Secondary Bile Acid Metabolism	6.51545e+06	10502214	3112594	6193594	3962044	10372175	5356524	3804648	6255070	11147470	7864458	5329272	5525474	6851938	5632395	5815629	5270653	12631012	2683972	7.83667e+06	3378809	3.66465e+06	8479795	4648495	5470067	4934653	9584828	3995858	7.89225e+06	3136936	5727967	7033328	5190119	6.92211e+06	8.06271e+06	5946145	7499823	10509093
glycodeoxycholate	Lipid	Secondary Bile Acid Metabolism	286300		1403800		5644370	4515380	1388863	1056364	4473539	14496092	7.25621e+06	3051746	1130090	1135617		3673935	543973	5519802	1202418	5902047	2108846	3077843	6716006	1.92754e+06		2623426				1114017		2058008	4.10984e+06	864042	3156257
glycodeoxycholate sulfate	Lipid	Secondary Bile Acid Metabolism			92849	97338	746598	1313288	836806	289007	3199896	2279109	342770	1847402	186403	1382172		579664	654482	1463909	3267112	551608	239421	718791	1289562	822562	1305026	320432	848913			597315		246369	2346598	2379097	1084864	150165	281085	932033
glycohyocholate	Lipid	Secondary Bile Acid Metabolism		195107	206230	101994	63858	249345	297837		457555	517173	262129	124434	408683	113287	415857	204369	65990	63816	545493		50671	121969	111504	40308	226005	264278	143490	246089	155463	87144	161089	136569	480527	540533	152100	130695	120656	89948
glycolithocholate	Lipid	Secondary Bile Acid Metabolism					291775	180080			71408	122837	87968			128093		248882		167787		224447			491966			103850					152048	647016			144719
glycolithocholate sulfate*	Lipid	Secondary Bile Acid Metabolism	3093898	1188804	744841	4979062	3482319	4833443	2936471	2049775	11014546	6830239	2757089	6201990	713239	5931406	354780	3211791	1.82373e+06	4630543	3117997	4385787	1.03918e+06	2616179	3439349	3179134	1255676	1281261	1159442	820894	2383741	2397516	5749060	3013843	2585431	8571280	7897524	215263	917858	2040348
glycoursodeoxycholate	Lipid	Secondary Bile Acid Metabolism	177768	4686707	1691170	1273059	609502	1712409	1003435	391534	1078155	3107440	1354104	1816209	3680023	822638	7274294	802325	288884	652607	2404093	571967	1973885	639153	1944912	355507	1598517	3710575	6438132	1891422	477605	257825	598868	1187382	3448089	157752	1669969	1671291	2500147	1255407
hyocholate	Lipid	Secondary Bile Acid Metabolism	291810	357683	660415	140001	258720	660284	324973	213096	177181	285102	452757	371125	674489	167870	993776	381738	202241	281614	178093	359086	248166	205293	739148	121999	300917	284659	967170	474071	417650	144080	184656	196927	334394	343065	752122	311691	382526	372044
isoursodeoxycholate	Lipid	Secondary Bile Acid Metabolism	214965	2574572	571217	163205	646860	222441	1975619	690311	401969	689792	478365	5366787	4884185	658065	4349058	897330	453083	603830	1346038	1250004	2023550	497691	1531500	541579	1484852	1396855	8327664	1.03797e+06	144586		2190596	1.72543e+06	1807907	1.84799e+06	1818683	1121285	4270455	4696301
taurocholenate sulfate	Lipid	Secondary Bile Acid Metabolism	1929823	986118	430783	5712404	496708	1383584	871708	415445	2228822	3924894	680626	1031267	676916	1548502	1334861	657978	1497665	1382021	3243595	964653	2053056	2045912	782502	853466	1928759	749310	663698	313773	1488025	527963	3305208	825604	769774	1540212	1334601	1001828	1165809	1233909
taurodeoxycholate	Lipid	Secondary Bile Acid Metabolism			69200	343049	361297	640646	133478		717382	2956906	578567	404641	107882	65897		151072		1379853	401146	890596	555378	809884	359362	226606	127596	176940				424497	479406		173770	94125	585070
taurolithocholate 3-sulfate	Lipid	Secondary Bile Acid Metabolism	752530	117731	570629	2420562	463002	1921384	509083	137847	3.24842e+06	2156603	772738	1894304	97447	590434	82583	510093	493613	673279	1.92382e+06	1.60647e+06	532622	1921275	1156416	642909	418981	143382	144715	51232	613631	515613	2889801	446195	236445	1341889	1794033		295480	169031
tauroursodeoxycholate	Lipid	Secondary Bile Acid Metabolism		50847		33702		59038				156908			73049		173138				119752		79306					62625	42537				26671				44177
ursodeoxycholate	Lipid	Secondary Bile Acid Metabolism	69017	3347744	1481215			1187951	1164013	440545		951161	1501441	2984867	4493805	337513	7554483	663661	158988	697542	872149	721043	1370165	248264	2139681	828137	1095689	688708	11144352	686263	167705	78722		1532128	1265841		1684366	2230449	2555803	1519910
valerate	Lipid	Short Chain Fatty Acid	1722250	3175725	2550900	3101361	3142957	3308564	1944591	3822184	2051551	3.12517e+06	1.21736e+06	1241407	2662692	4052474		1893846	2561778	3673925	3739132			2951379	2135215	2166934	3.16727e+06		2907131	3997229	1752041				4129691	1580852	1.63599e+06	2841045	3937173	2.08991e+06
behenoyl dihydrosphingomyelin (d18:0/22:0)*	Lipid	Sphingolipid Metabolism	1.77012e+06	11369324	750022	929764	6.84491e+06	1632791	3476192	4325545	4428272	6624292	5.77437e+06	4293616	4113356	4599754	8673628	9497649	8149931	10714870	6039876	12885380	2059431	5269964	3061409	3.4321e+06	4403802	3270573	4280117	4447539	5037482	2075156	3424140	3103027	1814921	3307592	3704812	5221982	7952917	2833063
behenoyl sphingomyelin (d18:1/22:0)*	Lipid	Sphingolipid Metabolism	1182775424	1225567616	972396672	1085564928	1290094720	1292888576	1419915648	1156707328	1343551616	1396616832	1486758784	1236841984	1362276480	1469448960	1569616512	1388901376	1375821696	1416167168	1171008768	1282284288	1066597888	1292841216	1251309312	1213526784	1211567872	1198571904	1082906368	1113862272	1390240768	972111360	1302870784	1098743680	1183431680	1272279040	1100094208	1190635904	1169297408	1610017792
glycosyl-N-behenoyl-sphingadienine (d18:2/22:0)*	Lipid	Sphingolipid Metabolism	1137057	1102209	1.01887e+06	1270457	1.94345e+06	1479290	2090865	1872153	1790454	1738794	1823696	1811753	2516857	1532349	2522583	1.90276e+06	2.05057e+06	2050199	2187714	1318210	1286229	1.84949e+06	1671514	1050518	2406276	1751804	1479846	1617468	1792902	1750772	1513144	1897374	2112298	2051707	1364588	1612805	1216863	1.89038e+06
glycosyl-N-nervonoyl-sphingosine (d18:1/24:1)*	Lipid	Sphingolipid Metabolism	4499629	4.00225e+06	4668454	6834925	7750947	6268204	9963044	8464504	7363688	6329503	8654169	8428562	11213311	6807276	8139082	7857135	11117874	10694232	7.91824e+06	5794739	7216163	4348099	6657761	4823726	11816097	8723456	6848244	6252971	7.78201e+06	10966254	7545685	4202983	7199727	12660705	7.2485e+06	7.66589e+06	4747597	5993455
glycosyl-N-palmitoyl-sphingosine (d18:1/16:0)	Lipid	Sphingolipid Metabolism	7859940	7221955	6221391	9048893	7254825	8028697	9794035	9884348	9912835	9437492	10725291	9000946	11479916	9519804	11178999	9968729	11839903	12329743	10350609	8337618	8614301	6459257	8883072	7864127	9605753	9884520	8853526	7559795	10295331	11371288	11271871	6198389	8245511	10924861	8785707	8511761	6750817	7346816
glycosyl-N-stearoyl-sphingosine (d18:1/18:0)	Lipid	Sphingolipid Metabolism	1563110	1193806	768963	800780	912944	1501715	1.80302e+06	1225886	1517482	1425014	2127766	1532542	2492499	1669670	2330123	1343070	1493210	1355905	1285000	1163959	947966	946737	1477361	1402382	2118970	1311668	1118507	956818	1545543	1569788	1553760	851243	1111674	2197690	1441159	1589529	1013137	1829481
lactosyl-N-nervonoyl-sphingosine (d18:1/24:1)*	Lipid	Sphingolipid Metabolism	1270148	1509677	1243923	1715456	1661981	1735136	2076108	1547955	1962530	2548049	2164924	1874125	1595618	2113839	1949559	2282958	3198284	1408851	1596218	1380894	2346590	906749	1323198	1052739	1471425	2179042	1461689	1282964	1543258	1807712	2658452	1095676	1146180	2698552	811885	1168740	1059363	1485468
lactosyl-N-palmitoyl-sphingosine (d18:1/16:0)	Lipid	Sphingolipid Metabolism	8508736	13166053	7.08651e+06	12681154	13255966	9179731	13950257	10894066	14096441	15412399	12421495	10962116	10199845	11876092	14090210	14308779	20070350	11684946	13506488	11238015	9753365	8479622	8810721	6489683	9427912	10684853	12757568	9409584	9180278	11317035	11726600	8881585	7.78708e+06	15850652	9230176	8900265	8837497	10357066
lignoceroyl sphingomyelin (d18:1/24:0)	Lipid	Sphingolipid Metabolism	205625296	185783680	170021712	214362992	332518464	270608224	309077696	207569632	283450272	271649728	356569536	298112512	290433024	333324256	340762464	273547360	344878304	287966496	223887920	229182064	150812368	253497232	250270464	171673088	216247696	265402496	167366048	226498928	243645088	166971232	231553120	169412208	206527472	327756864	191492032	274602848	238253248	360162688
myristoyl dihydrosphingomyelin (d18:0/14:0)*	Lipid	Sphingolipid Metabolism	3067880	6233662	2742722	3281450	4456887	5741925	6659679	4.09176e+06	5712658	4860726	7.0007e+06	3149524	4934675	5528671	6004192	4429765	6231545	5026263	4.91196e+06	5949200	2863014	3.46997e+06	5168928	4366532	5045065	4286228	3651921	5994995	5.0608e+06	5203602	2752552	3034307	2483277	4995672	5622235	4900242	5304605	3823042
N-behenoyl-sphingadienine (d18:2/22:0)*	Lipid	Sphingolipid Metabolism	8494235	8283334	12695660	11667394	15510380	12471768	15646035	22701236	13577009	17023112	17067160	15505088	14018804	15108990	11793793	12542103	13589705	15015255	15566503	10622723	17848592	22815432	13945606	13550375	20703460	10924025	16552480	17846908	14876393	13931652	16033098	33590804	26965288	16950118	15389571	20568816	14163253	30296856
N-nervonoyl-hexadecasphingosine (d16:1/24:1)*	Lipid	Sphingolipid Metabolism	2.10943e+06	1692885	2235227	2.89474e+06	2607898	3.74982e+06	4.80732e+06	5524073	2449234	4136951	4368787	2922565	3.76065e+06	3.6864e+06	3116564	3303113	4589294	5217743	4108532	3866417	3.76748e+06	4261511	2472286	3738854	6.81349e+06	2.47661e+06	4079720	4028268	4223740	3348666	3532888	3.75747e+06	2.62497e+06	3.63084e+06	2908087	4.73171e+06	6130778	2779598
N-palmitoyl-sphingadienine (d18:2/16:0)*	Lipid	Sphingolipid Metabolism	1869123	2.06385e+06	2122582	2903347	2445655	2625719	2992863	3225719	3497735	3222099	3166740	2874435	2400885	3140367	2531660	3149501	3126999	3029005	3.46393e+06	2003381	2592452	3172427	2928747	2478850	2765640	2548031	2759290	3414196	3186596	2624003	2534935	2727309	2812069	2877271	2174744	2855687	3011014	3091779
N-palmitoyl-sphinganine (d18:0/16:0)	Lipid	Sphingolipid Metabolism	899017	1582092	1184993	1753149	1202848	1714180	1687748	1715440	1558390	2086831	2585164	1053481	1630855	1765903	1657528	2316053	1635441	2005303	1583808	1899752	1768389	1211287	2508932	2041447	2160815	1434401	1565563	1043078	2283536	1740202	1797538	1.0302e+06	1249399	2.06863e+06	1684573	2076544	2391427	1679689
N-palmitoyl-sphingosine (d18:1/16:0)	Lipid	Sphingolipid Metabolism	8773581	11580053	7.46573e+06	9494609	12659854	10516853	10730727	18446532	17909974	19005770	14593356	8722831	8706244	12311506	15566923	17721372	17061570	17678972	19019832	14491076	10149867	17222320	11321034	10043738	10411423	9596926	16021636	17043636	11104276	9818557	12576726	14059872	9600048	13437385	8437702	10028371	18036048	14555651
N-stearoyl-sphingosine (d18:1/18:0)*	Lipid	Sphingolipid Metabolism	4114138	6868962	4.97534e+06	11669382	5755279	7062041	7726586	8890786	7304724	11751067	12329548	7874497	9125530	6372300	6.24208e+06	8108282	8573923	14246848	8205422	10627774	11646099	8821948	6.94576e+06	9004070	13357515	6376848	9118747	6137243	8031134	8416170	6901608	7486034	6833277	9241554	7947355	9889271	11529164	7.45157e+06
palmitoyl dihydrosphingomyelin (d18:0/16:0)*	Lipid	Sphingolipid Metabolism	48455544	63762844	35321480	47135948	69239408	56494124	57238032	52233008	64316796	67196440	60932216	40983072	60102168	63197844	74034192	70711624	72370744	65080156	67420944	60346304	39067372	46993416	52040640	40157940	44826512	51701604	51001680	63735352	57657288	57859008	49553488	50398644	43754408	64671032	52689456	55740560	59281548	52513896
palmitoyl sphingomyelin (d18:1/16:0)	Lipid	Sphingolipid Metabolism	442326528	434041632	363542304	440174336	509688768	568657600	505994784	473258176	563412608	566779136	558320960	458698272	485789088	528489568	576602688	535079616	538447808	479048608	543269184	413687424	353695488	461754880	437898016	349958880	423391072	449912192	409869920	498351392	468779552	481624960	486069280	449505312	425488128	561351808	413790816	406992064	412086720	522234400
sphinganine	Lipid	Sphingolipid Metabolism	271962	389055	376906	652654	314227	648232	451503	537661	288402	2.83793e+06	416448	312648	359080	457098	570401	826694	332075	554447	281551	585033	2082039	388610	914884	912930	685445	1347113	418078	275480	371128	630717	3033678	659045	340292	314741	603595	745981	452101	447593
sphinganine-1-phosphate	Lipid	Sphingolipid Metabolism	248720	248951	413269	671411	427273	629876	426792	640596	376638	1.63939e+06	346735	371537	309888	454862	501045	760153	321506	309840	388323	683986	841299	423955	896260	621249	614542	1055745	331221	304905	244192	368061	1355089	533342	381352	310035	651626	696396	386110	567887
stearoyl sphingomyelin (d18:1/18:0)	Lipid	Sphingolipid Metabolism	86565200	86857488	58378492	96163680	72370856	104175512	86399992	60236340	92929656	92414008	120457496	92650568	107432536	81459248	104311496	90840360	75631536	82501952	84446992	88167008	54424816	81777648	83195752	73657432	73817512	71770008	58297864	68560856	84530456	77145536	71257232	57393824	56956048	100280248	83846032	75444736	68642384	81838864
sphingomyelin (d17:2/16:0, d18:2/15:0)*	Lipid	Sphingolipid Metabolism	1088343	1116311	955272	1063016	1135983	1908389	1698993	1191735	1751628	1698419	2196790	1430919	1646601	1920490	2177359	1545070	1594480	1.04508e+06	1483472	1.01854e+06	711580	1619177	2568529	1104622	1566588	1278660	1151201	1132971	2538639	939053	1615771	1191166	1308962	1740755	1473675	1073150	1319853	2237445
sphingomyelin (d18:0/18:0, d19:0/17:0)*	Lipid	Sphingolipid Metabolism	10832831	44210680	7912259	19591136	11260241	18897328	20175610	10848619	20034516	20293076	58954764	14352823	19781784	26971630	21479112	35221616	16769924	28100300	15636960	39144624	7.74952e+06	9680520	20614604	26976908	23381108	19575972	12654205	9315059	31757218	14551074	13542169	4479627	7152170	20310984	31445026	19127904	24620512	10401347
sphingomyelin (d18:0/20:0, d16:0/22:0)*	Lipid	Sphingolipid Metabolism	3653099	10170386	3164427	4241277	5465275	7835163	9814546	4829528	4859766	7163412	17602034	4872761	7.93122e+06	11621924	8704063	9670727	7713376	8386829	5417617	12397800	3489005	4393385	8.22268e+06	9714094	8897680	8513990	4.04293e+06	4613066	10451811	5933390	5780071	2235964	3366228	6990495	11459842	8793876	6892124	4874333
sphingomyelin (d18:1/14:0, d16:1/16:0)*	Lipid	Sphingolipid Metabolism	107231016	117557344	80154904	108316272	103068072	186569152	178995360	103162320	138243808	149820992	157929344	140594160	148505696	148908288	169086992	109972288	135384064	110437016	141927760	117249952	94713336	143509584	138693664	103071520	148540384	117319456	97391600	127066600	144384656	124560368	128666056	103231600	108196624	130051640	129091936	111908888	119464696	125451056
sphingomyelin (d18:1/15:0, d16:1/17:0)*	Lipid	Sphingolipid Metabolism	60083440	68622200	41684644	56070644	61378400	96438088	92682624	61725036	87053032	95987896	88770656	74183312	74077072	68569680	91092464	64706720	70259872	55945460	95010160	59456820	44911224	79553608	73645696	55246316	62825400	64258192	49547464	55064704	76245040	64241920	69152328	62876924	53341904	74201536	64571576	55703576	66033776	73389136
sphingomyelin (d18:1/17:0, d17:1/18:0, d19:1/16:0)	Lipid	Sphingolipid Metabolism	29854282	34508996	19551382	29115516	32466220	39364860	34611008	28603308	40313132	45355592	39541080	34153212	39248064	27424608	46110104	32513378	33111138	28042192	40485992	30125376	19588420	35938248	30756418	24508200	25633024	27656772	22659044	26791546	29808282	28189836	28195254	29352192	21162624	38336516	28761664	25160326	28439732	31223780
sphingomyelin (d18:1/18:1, d18:2/18:0)	Lipid	Sphingolipid Metabolism	40965384	51753840	36202332	50127004	37844952	48574096	36046748	39873244	59624532	54700120	58817536	44751264	40890680	43249360	47960668	54155832	35024224	50596872	48031488	41656048	27051610	46859140	42072568	38217632	42203920	37961864	41346008	38506392	46014600	33245016	31882300	39982656	30185978	46561844	41265240	39198476	42688976	39538852
sphingomyelin (d18:1/19:0, d19:1/18:0)*	Lipid	Sphingolipid Metabolism	21662988	28441388	18192716	26660192	24064800	34721368	31575166	19763016	31904632	40116228	38270484	31240846	35957632	24592688	44689544	30262264	25758700	24848866	30441532	26714940	16987108	30898756	29737236	23576700	27686044	19978616	19442136	16914384	26040140	17831334	26332592	18087200	19023576	32644064	28446392	25981998	26679892	32512928
sphingomyelin (d18:1/20:0, d16:1/22:0)*	Lipid	Sphingolipid Metabolism	175321632	132544080	124398688	180744160	161098208	215752640	199732512	128990192	153066048	184808912	189961824	211381824	235345440	180864480	217822032	142946192	160700624	153180544	172779616	159045232	150733152	213465360	185856384	148943728	159707824	161431248	115056728	142285840	172366528	161425440	172382448	139370384	177135408	184464976	164533472	172824928	137841264	221660144
sphingomyelin (d18:1/20:1, d18:2/20:0)*	Lipid	Sphingolipid Metabolism	22570818	19736460	23141646	24633696	22310258	28149644	21324984	18854428	22830230	25563422	26299622	25213136	25546816	23326764	26092808	25241276	19297552	21601868	23478338	17846188	16269609	24792488	26936568	18202156	20139858	20594360	17601586	22341384	22440646	20059554	19854444	18125080	18548696	26513522	20692098	20873844	16890650	27362212
sphingomyelin (d18:1/20:2, d18:2/20:1, d16:1/22:2)*	Lipid	Sphingolipid Metabolism	891249	1385325	1090003	2495580	1837663	1808332	1095497	1384403	1650808	1727749	1.51831e+06	1885610	1352217	1301331	1842529	1813462	1204311	2128522	2199269	1341316	768020	1603808	1315365	1108183	1053128	1290260	1348271	1.64429e+06	958420	1049919	730187	1020571	663133	1528388	1121803	923244	1296962	1104331
sphingomyelin (d18:1/21:0, d17:1/22:0, d16:1/23:0)*	Lipid	Sphingolipid Metabolism	73066368	79960752	61561600	90219016	97118192	144534944	154958576	72493232	99366384	117045584	134872768	128240208	135559200	122495984	152035456	83829984	114161648	88489352	103720384	81056512	63257396	127750288	109382848	81696288	132398936	85600912	63564544	69084272	109935480	66635480	99566920	70605480	72275120	117534520	100126240	121061440	79870328	135493520
sphingomyelin (d18:1/22:1, d18:2/22:0, d16:1/24:1)*	Lipid	Sphingolipid Metabolism	231487936	192010656	206950208	272287872	266437808	306286208	286223104	208783904	233631024	244540064	292393792	306620832	286885888	274403584	266696880	218388720	233925952	234752192	254393904	192856384	204324208	301582784	271396032	202938976	231805664	249265088	192829936	239480064	261306608	223643664	243500448	215471824	261178064	259243168	239248448	249959616	194854800	334234848
sphingomyelin (d18:1/22:2, d18:2/22:1, d16:1/24:2)*	Lipid	Sphingolipid Metabolism	7127406	13387831	7677364	12867048	16572455	14602583	11794352	11009146	11312569	14223652	13750778	12833884	10706368	10791850	15030920	13995858	13496175	16637097	15609155	12003897	7.33965e+06	15303565	10446269	7966557	8988421	9949255	10861842	11413070	9087432	10539691	7.93308e+06	7252872	6335891	11266775	9631008	9081437	11680483	9252351
sphingomyelin (d18:1/24:1, d18:2/24:0)*	Lipid	Sphingolipid Metabolism	1206020992	1029375680	1394176384	1332134912	1247958400	1462436864	1657833984	1337704960	1219921536	1105154688	1538239104	1314346368	1386287744	1490056192	1186862720	1287578112	1296187264	1297972480	1263248384	947503104	972724672	1185523712	1335650560	1139059328	1351704832	1278754432	1131040768	1251158528	1459570304	1257876096	1296359424	872971840	1138418304	1627655680	1213358080	1304445312	1146470528	1513436928
sphingomyelin (d18:1/25:0, d19:0/24:1, d20:1/23:0, d19:1/24:0)*	Lipid	Sphingolipid Metabolism	3231447	4079432	2434947	3.62822e+06	5968487	4384807	6769784	4246063	5098354	6031935	8101743	4017642	5294396	5.29632e+06	7732921	5964326	5189447	2321305	4524686	4885917	1524087	4588369	5857068	4079176	4995478	4195826	3256120	3333760	4914377	2.61907e+06	2558330	2.93805e+06	2401013	5882760	6097150	6.02014e+06	5410895	5838723
sphingomyelin (d18:2/14:0, d18:1/14:1)*	Lipid	Sphingolipid Metabolism	4041859	6800073	6141982	5840455	6764324	12819569	9342030	6790052	8230025	7179310	14535635	6970750	4922400	10563883	6662666	9706351	8161769	6931994	5233046	5208423	4616558	8172922	12406223	6205673	9071107	8230698	7246207	10262414	12519480	5612928	5749781	4870335	5409420	7241165	7536323	6885992	7595628	7967252
sphingomyelin (d18:2/16:0, d18:1/16:1)*	Lipid	Sphingolipid Metabolism	159337440	171953696	140568128	197232016	181111392	212938432	179196560	178484640	219096128	214398864	226991344	196119680	153322144	212037216	177693472	204944176	163316576	196818448	208300640	143499360	121889168	203701504	192136224	142766800	172356352	176766912	169394336	192484544	211655792	170362448	174163424	170341040	185781088	188245712	169287936	157338480	166922400	192665392
sphingomyelin (d18:2/18:1)*	Lipid	Sphingolipid Metabolism	9145743	10187477	8740158	15417791	11911293	13109880	10943298	8588406	15419351	12297988	12065908	14435987	9562240	11912890	12128752	11763803	8484859	9714622	12873713	6993353	7327248	11758053	11527650	9226809	8769885	10229706	10500071	8763934	10373019	8564810	7106967	9780424	7200773	11323038	10974770	8948057	8494694	11252262
sphingomyelin (d18:2/21:0, d16:2/23:0)*	Lipid	Sphingolipid Metabolism	9339481	13017309	12393353	12488972	14847923	17009274	15584655	10083778	14080626	18322036	17274204	15960442	14538046	14622099	16706806	14927944	12240555	14594397	15087573	9207479	9865321	18236344	15770047	11186773	13739815	10428970	10900052	10652055	13597200	8907671	13130012	9911852	10323948	14703193	12582310	13515774	12128486	17647810
sphingomyelin (d18:2/23:0, d18:1/23:1, d17:1/24:1)*	Lipid	Sphingolipid Metabolism	111335360	118836592	140251888	152898624	163650064	212257280	218403472	121200512	168256336	159850288	213634768	180535584	170910400	181849280	188193152	152680560	187184192	152248032	163064384	93023384	91069384	159025488	162747312	110249616	187555696	137810944	111768768	130214384	168064000	105489088	144608368	92763512	98098376	224496144	150754944	178545920	106500400	203323248
sphingomyelin (d18:2/23:1)*	Lipid	Sphingolipid Metabolism	9814357	15601895	11929760	15839036	18713918	17929464	17349176	12762233	15304651	18798448	18894460	17056774	14329188	14369902	17674072	17658764	17312268	18200532	17519188	11908800	9107898	16465444	15783295	11605990	11348293	12256636	13116742	8889607	14555572	12467028	12291251	7388867	8712534	17448192	12934619	12491752	13212769	15513244
sphingomyelin (d18:2/24:1, d18:1/24:2)*	Lipid	Sphingolipid Metabolism	223264720	219823280	279950432	305468032	299838432	305604992	294647072	247274736	263186576	249048976	326151552	288062368	257612656	290794112	245265232	298802272	272215136	298360640	269879616	190477888	193560000	234099504	265299088	202714528	229638480	263560848	237015040	251625920	274794912	263747104	240941264	170987136	218221920	332322304	249612368	246304944	207250432	293788128
sphingomyelin (d18:2/24:2)*	Lipid	Sphingolipid Metabolism	9438721	18345708	13678094	18198172	26946588	17286426	14456490	18531620	16867554	18617468	19752180	15522586	12031559	15021750	16321842	21056576	18066288	24754764	20222576	13780953	9678499	18582664	13965561	10273525	10795686	14059974	16911448	16746168	11389052	14861693	9356341	11997518	10564825	15832737	12443110	12310761	13619141	15192316
sphingosine	Lipid	Sphingolipid Metabolism	454576	861607	1216826	1557296	658316	2194652	1128912	1554305	461853	11297001	831731	716167	631996	1045920	1175706	3185639	610863	1225939	599621	2055637	11014521	775502	3294716	3385222	2639844	6465833	908271	499557	794052	2.0609e+06	15480080	1.86155e+06	799086	746990	1615056	2808732	1133449	892734
sphingosine 1-phosphate	Lipid	Sphingolipid Metabolism	448445	580983	831452	863169	645832	775176	656801	921893	462906	1553697	372706	600492	518029	527687	590062	976431	492440	566912	424415	1310314	1249928	572223	1068391	919142	1044797	1168484	548482	496781	289045	491107	1567067	609721	512252	503934	781422	950413	449867	611988
tricosanoyl sphingomyelin (d18:1/23:0)*	Lipid	Sphingolipid Metabolism	108005584	139155344	116582856	152167024	186416640	188211856	222834992	109707048	181047056	159575456	248510736	151547904	205520960	205529488	238955152	170176992	224840944	197180704	160188480	129779184	91612600	158457712	151996368	119657696	193968256	143342512	114592248	127961880	166294592	100207784	121042952	83138456	90846080	233914144	152778496	227288688	137689296	192232192
16a-hydroxy DHEA 3-sulfate	Lipid	Steroid	2106796	397518	390317	1504410	535481	1567682	1529967	4348842	464563	4552378	1426278	3773036	467963	1180017	516529	4251745	718128	1173253	1666053	1964750	703888	2028866	3059009	690692	3404426	1218517	1975263	229341	409427	1503107	1126915	2185393	3498443	374955	549914	1567795	1527395	2291488
17alpha-hydroxypregnenolone 3-sulfate	Lipid	Steroid	47943	42313	49835	240496		35472	86802	38245		252564	58935	74521	32423	40717	35465	115664	105867	30544		253479		36715	68524		119620	57402	210537		37048		127254	31055	145677		26397	313651	214226	80938
21-hydroxypregnenolone disulfate	Lipid	Steroid	658509	355460	149433	1.73659e+06	349019	429662	797905	1418385	599011	2387784	334001	554533	435520	267896	438181	1144898	494531	877203	664606	1822645	427259	819721	1022915	441641	1020369	712225	827025	216783	127441	556572	900972	499388	1526754	327044	310638	1129847	1345369	1880513
5alpha-androstan-3alpha,17beta-diol disulfate	Lipid	Steroid				63792				365894				15691				136577		126147		75766		108181					175059						56239				64800	189320
5alpha-androstan-3alpha,17beta-diol monosulfate (1)	Lipid	Steroid	68891	137776	29202	274803	82370	111906	260519	330922	106934	647179	127007		55434	169720	38359	381949	147596	261635	94880	849041	93305	361311	96655	269613	216481	267581	733286		123444	59250	337902	83377	341352	75568	343217	162475	490136	852243
5alpha-androstan-3alpha,17beta-diol monosulfate (2)	Lipid	Steroid								1165766
5alpha-androstan-3beta,17alpha-diol disulfate	Lipid	Steroid	23995	70854		301218	135638	89837	62644	200246	184944	256924	37930	189173				249760		50367		350028		227664	101531		170891		253245				1251670	142396	97730	110800	210499		111320	321654
5alpha-androstan-3beta,17beta-diol disulfate	Lipid	Steroid	471600	1221032		1201037	201869	835411	1125731	4367186	856570	2300934	1344880	177627	227391	1760314	247809	3759197	730188	2789266	275875	2972767	716403	2048594	489949	2033523	1787480	935654	4531085	134660	460396	408366	4314158	586713	1556142	946462	525940	740831	2335445	5209149
5alpha-androstan-3beta,17beta-diol monosulfate (2)	Lipid	Steroid		35766		99142		24447	65692	108757		234815	40142			46682		166463		55373		135337		98582		99673	27961	36834	204398		40261		169598		80346		100792	29710	91313	223152
5alpha-pregnan-3(alpha or beta),20beta-diol disulfate	Lipid	Steroid		58815		1390075			80216	86781		225043			37666	123679		282665	67418	280622		212082		50886	151967		127559	66437	63457		33440	89917	358753		198071	52163	40226	77014		195417
5alpha-pregnan-3beta,20alpha-diol disulfate	Lipid	Steroid	1062772	875274	59814	8303127	630489	796115	862507	1338639	808449	2283245	619578	922007	476050	892045	403610	2096481	1316424	1601950	201245	1.97577e+06	457477	1117398	2226818		1556845	584278	1720747	244374	583654	1321685	3639587	1031836	2367419	1182648	371841	1109946	1122669	2302686
5alpha-pregnan-3beta,20alpha-diol monosulfate (2)	Lipid	Steroid	225850	186890	240063	2168422	256867	183483	294603	329265	160646	456207	121454	289946	193769	135244	148552	341385	215193	104176	55083	522244	95242	281756	545164	101371	342975	189876	317454	71274	219514	188923	616427	258090	395219	217831	271459	317426	447149	425428
5alpha-pregnan-3beta,20beta-diol monosulfate (1)	Lipid	Steroid	86300	170812		1242552	103517	70071	163571	177477	91532	323318	51355	100358	135587	79344	144634	191131	158485	99452		384330	65801	170437	309409	29437	197564	128993	161186	47197	122094	150060	267568	129511	309715	102525	151166	135426	244809	244747
andro steroid monosulfate (1)*	Lipid	Steroid	121672		36843	102332		50434	85340	308223	25727	332871	71847	108815		46307		265330		63996	48689	130824		106978	168712		147644	71461	192898			79799	68026	58401	102216			110638	72393	173044
androstenediol (3alpha, 17alpha) monsulfate (2)	Lipid	Steroid	140307	137901	178925	324673	66811	108071	108537	277440	70965	462854	98712	111990	89550	63388	84304	221070	135891	84877	61250	664734	83881	365400	265092	77863	344454	156165	460706	40896	72732	73593	213740	185090	308137		221898	191276	398552	278215
androstenediol (3alpha, 17alpha) monsulfate (3)	Lipid	Steroid	729905	656903	163677	2.01247e+06	339905	581687	632012	1368231	510211	3163350	317726	288701	385309	680130	365841	1658353	1169792	858395	457357	1347910	377897	796556	618726	465317	796582	658314	1.76519e+06	266201	389615	448543	1535067	711446	1.82759e+06	454891	702649	1013551	1108581	1871370
androstenediol (3beta,17beta) disulfate (1)	Lipid	Steroid	7039249	12101116	630357	12153194	3422978	7328457	8720690	30487628	9004181	27407238	10086269	6888921	3412712	16970524	3943824	28635644	12476956	21277550	8426226	15526742	4.08937e+06	11764201	11059257	13777648	15500575	9904912	15523506	2.05024e+06	3202936	5372245	10201592	6507187	18504376	4465247	5881362	13039056	14729970	23525120
androstenediol (3beta,17beta) disulfate (2)	Lipid	Steroid	3838821	3662283	1249583	5252441	1751376	3.05186e+06	3905155	12850780	3206383	16535449	2391508	5349611	2390430	3651786	2844788	8740309	3958821	4126419	2717503	11201093	2371360	8926161	6690500	3.57977e+06	8303273	4553475	8937740	1325804	1371121	3355506	5437747	3771901	7518083	1.66999e+06	3.58083e+06	5445503	8956791	10571447
androstenediol (3beta,17beta) monosulfate (1)	Lipid	Steroid	616317	655815	269683	1391747	386250	435489	678549	1609685	514519	3417703	532762	723805	222412	744924	162060	2141331	838111	766568	468839	1197388	124245	722257	847101	739036	741716	619835	819638	28254	342995	254392	450759	378152	1602414	164464	500575	811839	1.02017e+06	1220969
androstenediol (3beta,17beta) monosulfate (2)	Lipid	Steroid	94276	145160		212077	96958	88200	190185	524567	192686	330624	128409	115854	105641	255786	106895	605741	285207	317311	83930	919965	224455	602819	302843	307494	512645	374324	634297	57838	105082	178383	244352	148484	372617	120360	268018	334200	619151	584557
androsterone sulfate	Lipid	Steroid	4716650	4950002	2129066	15809266	5.98614e+06	6.6943e+06	13323955	21393532	7987264	27761472	5.92048e+06	1943695	4500982	8511887	5101706	18477764	8.12975e+06	9376968	7573418	34043040	7020655	16078839	5521273	9720065	8806518	15087083	38839168	2882721	5408495	5703343	25396262	6164038	15838379	4532121	11673537	11663534	20901212	40140832
corticosterone	Lipid	Steroid		205459	134563	561549			113105		77137	183892	156506	100092	208568		252868		506251	63100	82562	180702	39697		93007	20017	153166	115773	188679	219082	31111				41744	19182		336462	41819
cortisol	Lipid	Steroid	812142	2341401	1.77463e+06	3.7879e+06	1193471	1484757	1562333	708708	1515795	1973523	2291242	1666915	2341029	621109	2085100	624153	2427468	1464419	1563151	2367511	1253331	1073337	1618119	1122632	2275696	1818468	2007382	1269272	745618	479651	1296584	1124446	1451767	1121766	1100582	2808723	1773899	1452471
cortisone	Lipid	Steroid	548664	914078	891025	764574	573427	695944	798813	807236	986587	790161	553540	672698	855142	407071	854578	362793	888633	781630	840297	1.03044e+06	561259	599472	732993	627615	833397	838400	720292	497658	358255	260635	684307	663126	886589	630750	771330	769828	638989	835644
dehydroisoandrosterone sulfate (DHEA-S)	Lipid	Steroid	17595522	11163269	7922306	34237984	10619949	11836884	21006548	46744304	19535086	75673168	9799679	25792530	8.30233e+06	17863956	7548810	45035936	20493596	12078378	18055112	35893548	6881315	17996998	19537992	13530195	16263842	17675734	23312074	3238959	6764399	8725102	16591223	13270830	43854512	5159787	10909091	24902276	27165840	35178748
epiandrosterone sulfate	Lipid	Steroid	1845072	1747316	1151214	5377163	1895562	1888636	4427089	8.1486e+06	3097411	11430633	1978061	1300898	1.56823e+06	3.17595e+06	1588450	5788852	2249478	2081682	1725467	9394673	2168917	4824763	2196967	3.20296e+06	2390025	3269787	11647169	739926	1765921	1348503	11515289	2481731	5169066	1.586e+06	3419766	3285500	7006139	14050212
etiocholanolone glucuronide	Lipid	Steroid	28598	62677	130153	232235	99808	107209	111086	215345	252173	463768	77044	182652	212676	84312	198993	140095	106597	37117		199166	16874	208107	513480	54454	136918	41549	258409		36823	33394	188841	115756	250450		201457	120613	255113	303754
pregn steroid monosulfate*	Lipid	Steroid	4600155	3.60934e+06	1.84605e+06	18629068	2495421	2654425	5312697	7322030	3093014	12216427	2286831	6532750	4790629	2874066	3776067	5862861	5759200	3.81236e+06	3008036	10929107	2270325	2837468	7203374	1532424	6152636	4237275	3203109	1197551	1617233	2275305	3518985	3255848	7.37963e+06	2158384	2547227	7892801	3583047	5905657
pregnanediol-3-glucuronide	Lipid	Steroid		89971	101662	832639	65976	107568	71047	126627	147637	191452		225179	199487	39947	235356	77422	102057	79332		317423	52664	166537	362298		218787	105535	176247		44190	64924	188490	138225	168539		162742	78234	67438	249796
pregnanolone/allopregnanolone sulfate	Lipid	Steroid				286771												95995				80016							66536				59579					33947	48203
pregnen-diol disulfate*	Lipid	Steroid	11116956	9666712	552699	47782572	3506771	6301103	10208432	20605826	8135723	25017544	7427714	11407276	5840662	11758384	6099295	21356342	11917385	19315048	4400290	16011532	3282476	5757734	11815347	4567157	14157272	8672870	7154056	2.91618e+06	2563526	7898494	11307087	6497769	19518466	7215971	3436346	11695419	9211423	19916412
pregnenolone sulfate	Lipid	Steroid	1070666	779657	411302	4229713	280413	574399	1103089	1151183	461493	2921614	445613	1089760	959191	457554	595526	1195447	1390419	560306	249358	2970734	475086	448443	1120555	220139	1.63633e+06	755585	1663999	410707	347972	603747	1148575	741423	1.80583e+06	267862	589804	2410756	1214569	1517505
3beta,7alpha-dihydroxy-5-cholestenoate	Lipid	Sterol	2885617	3093753	3254658	4581948	3.2661e+06	5718889	2622345	2751602	3.18088e+06	6.79617e+06	2806970	3047760	2291052	4924071	1721013	3.6429e+06	2914113	3630071	2692956	3351518	2639683	2967887	4947544	2633876	4336377	3429349	2475524	3331038	3963437	2351051	2875873	2516405	3510871	3145885	3613666	2900391	2495629	4527945
3beta,7beta-dihydroxy-5-cholestenoate	Lipid	Sterol	644996	1086509	760176	1.93268e+06	935162	844896	785303	1352001	788139	1738114	639969	1480846	721999	1167681	663939	901857	1139526	815896	711205	2414225	724919	1155130	1385182	943295	1538075	1016312	1327086	864364	1107194	520806	1425990	1036956	2122286	733354	1171098	1279667	1639614	1411937
3beta-hydroxy-5-cholestenoate	Lipid	Sterol	3227759	3208145	3546869	4341767	3513276	3683401	2915350	2573745	4810329	8612492	1285108	2481622	2530572	2879321	2.04058e+06	2854920	5225180	2808985	2876500	4069003	2008194	2192297	3.71656e+06	1744065	3582088	3223463	3350105	4848805	2213323	1763578	2631068	2531262	2679404	3788381	3291629	3560738	3592072	5515624
4-cholesten-3-one	Lipid	Sterol	932066	797534	1138439	838810	675076	566247	887182	1227473	518613	685283	1012483	786882	816038	881179	818094	963238	965447	863926	559306	1024387	883125	952117	957963	1225193	1004457	854156	1086315	873215	973716	598385	779721	881830	755555	908128	765194	968193	872575	889096
7-alpha-hydroxy-3-oxo-4-cholestenoate (7-Hoca)	Lipid	Sterol	3523393	4671015	3263874	4559803	3959860	3099186	4044506	5077568	3815919	5257596	4504909	3543309	3216778	6254852	3171001	4138763	2814397	3335581	2.68606e+06	7.17058e+06	2607478	3138653	4009467	3813589	4.18238e+06	4036963	4791239	3051112	3714142	1967362	2362476	3061749	6.27028e+06	3320197	3.57191e+06	4561594	4212758	5001196
campesterol	Lipid	Sterol	573830	197856	724960	395996	457030	632394	793680	201898	327118	283986	389021	371694	367633	351654	691316	248399	522560	485381	436858	97360	216760	218365	307484	169439		259443	259965	777700	419641	150329	300909	239866	347044	565567	103200	243527		1.49563e+06
cholesterol	Lipid	Sterol	234400304	203907680	210203904	205011760	195499344	225174352	283612608	187456368	219366688	213386720	287159936	196533632	212574976	269694176	272457376	244876880	239364000	258803232	194136288	196725184	141660096	190742064	224912736	224799904	215590688	204843056	190542368	189602864	254553632	179325568	215253664	163508960	194504816	263224256	197662752	204150784	192422256	286700416
methylphosphate	Nucleotide	Purine and Pyrimidine Metabolism	64351	136075	121465	196654	249918	80417	443969	407217	117109	312998	126375	87846	145103	94721	85981	149067	378676	335555	300398	185740	157029	885324	104356	181612	195545	78722	245760	258328		269669	65408	100920	243607	110357	253438	161021	426302	170880
allantoin	Nucleotide	Purine Metabolism, (Hypo)Xanthine/Inosine containing	5526417	5995746	4714013	5179532	4.03435e+06	6173821	4233177	5548820	4744427	4284671	8.24339e+06	3569447	4475161	7028078	4.03096e+06	6054224	3554679	3041989	2300111	6043038	4662193	4349233	8.13644e+06	6933852	6376134	7.95719e+06	5851218	2925486	7454318	5060534	6947472	4507067	4522908	3.97662e+06	3574181	4641602	2768729	5358441
hypoxanthine	Nucleotide	Purine Metabolism, (Hypo)Xanthine/Inosine containing	26921016	19689958	49684936	93967920	99017304	56909884	106506656	124164000	96550088	444841504	71169792	46824072	35660612	38987528	113366496	158431104	75397224	166657856	74595344	80129528	49634016	112940544	104767384	125070536	111978424	94708304	57127688	36485900	16502525	10913778	59484508	23534440	181467056	25098880	110168840	87847144	120205904	91701760
inosine	Nucleotide	Purine Metabolism, (Hypo)Xanthine/Inosine containing	27214	263149	3.22841e+06	492170		4.61102e+06	892110		46749	18772120	2074523	240608	510553	2656538	3313829	5542042	51102			889934	6.64009e+06		3802625	6386560	1930472	12619421	106634		137742	24605	12367069	1975084	177059	795396	758144			1237865
inosine 5'-monophosphate (IMP)	Nucleotide	Purine Metabolism, (Hypo)Xanthine/Inosine containing										1602019											1172871					54823					1.62786e+06
N1-methylinosine	Nucleotide	Purine Metabolism, (Hypo)Xanthine/Inosine containing	885156	972294	739795	1445993	1434567	739037	1234314	1291520	1.03865e+06	1634903	1345875	885583	738914	774349	1019072	1397706	1173866	1089169	1416129	1169626	789736	1622607	1264604	991283	1119681	823539	986637	1146303	910154	524650	464883	954876	853688	1015709	990440	1083720	1473503	1210636
urate	Nucleotide	Purine Metabolism, (Hypo)Xanthine/Inosine containing	206272896	285236704	199006256	213115616	246862880	202718864	197834592	266929056	232497088	255311808	276514656	212019440	178709120	210069696	193899680	238013472	226779152	229895968	189739040	237376928	216927376	395658720	295759616	304444448	285264832	193157904	274292448	173416224	157153232	211477088	186854048	162617072	245950096	190250864	208601216	241159184	299202432	218273488
xanthine	Nucleotide	Purine Metabolism, (Hypo)Xanthine/Inosine containing	3.67009e+06	5399802	5979124	9007196	3.69013e+06	7658167	5400401	3981493	3547822	7.82167e+06	4254917	4334814	4724265	6493207	6363356	6140064	5047720	5686795	2364138	6680660	10512901	4196702	5759405	9656229	6773265	8695757	4.02592e+06	2567551	4961428	6410981	7.5353e+06	4374893	4422084	3762962	5874157	4090975	4542728	4408491
xanthosine	Nucleotide	Purine Metabolism, (Hypo)Xanthine/Inosine containing				32135						29881											106811			28473	30553	22348				49823
N1-methyladenosine	Nucleotide	Purine Metabolism, Adenine containing	2511382	2217682	2071093	2813967	2211542	2040477	2532981	2481759	2213006	2503665	2614584	2706317	1820619	2279314	1643158	2873751	2004252	2215321	2653151	2249067	2192359	2441801	2403993	2548678	3144416	2048831	2160005	1762624	2450465	1748182	2036163	2278301	2050693	2001549	2088121	2488249	2680343	2173530
adenine	Nucleotide	Purine Metabolism, Adenine containing	328779	455398	354206	407738	542511	390164	420613	405725	461048	3240965	430521	402845	375153	441519	357074	471533	482623	355476	406326	576953	2634156	494716	415250	533072	818130	1060750	472332	347933	298926	691261	2747612	470398	496387	369903	449725	457578	487456	323310
adenosine	Nucleotide	Purine Metabolism, Adenine containing		222250	1421126	1146083		1990850	709969	218488		58839448	1286305	342566	1851970	674377	1695171	2372755	97292			1289953	44938928		1148042	2547420	10020407	11396649	473418	545125		8589979	22119018	2638239	74886	1381489	612499	432189		841070
adenosine 3',5'-cyclic monophosphate (cAMP)	Nucleotide	Purine Metabolism, Adenine containing	62010	128743	53458	155419	188438	65971	124905	219877	91815	80195	63650	138337	120281	43611	54174	15582	90411	162335	302621	71834	171987	323934	31585		138366	20561	164326	296381	56443	233819	36075	106049	131898	109043	83981	190724	300122	62529
adenosine 5'-monophosphate (AMP)	Nucleotide	Purine Metabolism, Adenine containing						199529				35170436	119028				137332						49210060			123949	1277478	3888382				3291200	45780604	515096
N6-carbamoylthreonyladenosine	Nucleotide	Purine Metabolism, Adenine containing	79987	95005	84208	104989	98248	65738	99334	86821	88374	125823	113339	72556		57319	84335	116635	87030	83860	75242	60230	73497	123592	99409	88705	95605	51186	73016	83129	64417	62929		61029	85681	84186	65083	83872	88246	120461
N6-succinyladenosine	Nucleotide	Purine Metabolism, Adenine containing	27131	36717	35670		41147	23554	24901		28126	29139	38504	18176	37408		36889	24904	29496		37791	20855	37611	27885	39179	47791	38343	25599	25929		22954	19953		15432		37714		41373		31732
7-methylguanine	Nucleotide	Purine Metabolism, Guanine containing	6.80785e+06	7.29483e+06	4930855	6583237	6230392	6.67468e+06	6281736	7.93667e+06	4815655	7.03233e+06	7.92015e+06	5785838	5633885	5670431	5784853	8135438	6590005	7.96977e+06	7530119	7109600	5596506	7208181	6311617	7.36855e+06	8.13723e+06	5687713	7142405	6548980	6.48978e+06	5833990	5239664	6117058	5601042	6061404	5494114	6888052	8093305	6476531
guanosine	Nucleotide	Purine Metabolism, Guanine containing			244976			350489	49318			1189893	192549			297669	355156	553280				47081			369070	742348	173774	697063								62956	44517			86737
N2,N2-dimethylguanosine	Nucleotide	Purine Metabolism, Guanine containing	917041	992561	903837	1363177	1360651	856009	1077958	1200684	1020496	1389978	1202726	974663	876785	832805	894856	1200032	1094869	1289084	1448380	967957	960301	1.52218e+06	1224175	1278685	1332739	846987	1066084	1233759	1077648	960324	662808	997348	1054699	996504	936776	1231086	1523494	1154145
2'-O-methylcytidine	Nucleotide	Pyrimidine Metabolism, Cytidine containing		294764					339947	361361	249643	273503	195368				183850	283062	258932	141961		223483		111252					296359	225814				212143	435797			140404	247791
3-methylcytidine	Nucleotide	Pyrimidine Metabolism, Cytidine containing	462449	546009	410161	377590	404394	352087	472278	538302	322090	550962	465350	423484	369848	423249	313091	538499	380159	451883	502337	462532	396977	485135	352776	426920	520597	487358	427234	486001	669389	347660	490124	462056	577380	728131	326222	417487	492867	495845
cytidine	Nucleotide	Pyrimidine Metabolism, Cytidine containing		60071	196694	173133	97736	449301	129456			184436	167306	94072	149816	138270	118405	174610	31033	35813		111133	423001	26242	120923	357951	297228	285770	174584	75272	35367	462405	213714	390721		127567	85801	47897		80290
cytosine	Nucleotide	Pyrimidine Metabolism, Cytidine containing	126730		133610			1832481	164747	112545	54540		76742	250278		231934	66030	373917	114581		274777	126518	72792	146768	626868	65071	124635	81541	63882	63959	160792				286240		137982	221379	328878
N4-acetylcytidine	Nucleotide	Pyrimidine Metabolism, Cytidine containing	1274756	892685	758887	1335702	1696002	536671	975252	919959	666120	1566882	1419740	1345879	637618	558075	616222	1149891	934579	1272912	1.01272e+06	713981	558025	1505218	1788186	1541289	2288277	725552	1145781	827511	1443455		346754	865285	284423	1434665	800981	972805	873932	1339666
dihydroorotate	Nucleotide	Pyrimidine Metabolism, Orotate containing	293627	321769	210089	332124	273992	136745	184797	496913	312595	28321	329817	237085	188184	204416	196501	337628	195029	227446	348937	417523	30043	451260	391070	136685	243172	97253	301979	201220	259632	109139		169837	355743	185944	366109	640653	336487	438205
orotate	Nucleotide	Pyrimidine Metabolism, Orotate containing	614218	631761	596647	574711	457057	629261	524397	723839	397552	1061932	423596	551255	598982	542849	570603	786614	567650	576532	524171	820572	559295	594417	708771	717702	692333	775338	361236	331804	451592	460171	437112	478676	597361	493187	418746	383543	425338	684745
orotidine	Nucleotide	Pyrimidine Metabolism, Orotate containing	598393	540863	406058	370408	466993	505616	491828	285904	369108	655924	618950	395062	416580	518011	481328	869486	448750	164054	486805	324672	557330	634876	768354	593233	614436	346097	491121	371767	464053	528767	602597	196560	441034	349323	333146	491971	506210	332541
3-aminoisobutyrate	Nucleotide	Pyrimidine Metabolism, Thymine containing	7824198	4734770	7960084	22237840	9190538	11171083	18824914	7746584	17802966	26026016	10040689	19534536	10802220	6074395	13873463	7.43111e+06	18117708	7.63742e+06	36102328	11006420	14054617	16851856	15956203	6140757	18202330	8784048	11269905	16209062	6801032	8519220	6980530	24574508	6007254	18980366	9117433	8113550	16021314	22992212
5,6-dihydrothymine	Nucleotide	Pyrimidine Metabolism, Thymine containing	388543	288715	277061	490745	813708	326894	939497	1228244	2304220	2657636	484757	354902	368967	219263	534201	702240	1145427	1742479	715314	512436		1318378	402024	638160	802224	183708	490542	332987	356006			165519	1865644	346884	770470	640707	2540202	776778
2'-deoxyuridine	Nucleotide	Pyrimidine Metabolism, Uracil containing	75150	43260	45290	54922	36859		38995		49722		43234	30127	34356	54708	44787	61691	15140			30224				63147	42198	26011			51637		23407	33326	57326	35644	40530	42253		53296
3-ureidopropionate	Nucleotide	Pyrimidine Metabolism, Uracil containing	1072051	1289917	1304506	1433132	1772702	1308514	1513826	1364191	1430858	1430876	1050693	1201683	1206885	1290603	1289651	1274846	1952230	1903090	1657030	2058665	775202	1381998	1222057	1331985	1207799	1.13246e+06	1011528	1340857	1579105	704980	1170582	1372242	1518367	1447646	1727506	1403268	1251594	1372390
5-methyluridine (ribothymidine)	Nucleotide	Pyrimidine Metabolism, Uracil containing				99157	99807		90352	139012	244598	164460			95435					90345		102335		151698			195130							110426	131949		84043		176526	200737
beta-alanine	Nucleotide	Pyrimidine Metabolism, Uracil containing	13618599	18243924	12573426	13429594	14662366	7189230	9657264	12837659	14979908	17272940	9862997	12543769	8931864	11099500	13130975	13568927	10449517	13868423	16132644	13595310	10259876	13922832	21364100	14178673	12333293	11174619	12739710	12205698	11164036	6576890	14317155	9184432	8729600	10898138	13982771	13305547	14150649	12192378
N-acetyl-beta-alanine	Nucleotide	Pyrimidine Metabolism, Uracil containing	317712	476370	465067	526367	502679	468171	514553	551520	360600	408025	482412	416951	445449	402776	410451	359722	712975	435640	517413	455558	412284	499556	553732	687801	467379	541658	449345	613200	390742	369480	310567	276853	515179	513168	540136	623406	575750	499604
pseudouridine	Nucleotide	Pyrimidine Metabolism, Uracil containing	4731176	4252310	4226012	5089685	5437720	4099752	4701792	4655289	4033722	5492205	4901208	5281785	3868976	3909684	4514517	4933427	4391920	3904308	4262963	3880549	4110595	4154872	4699019	5366782	5.49574e+06	4266767	3968798	3663660	3.9083e+06	3905889	3676065	4720953	4.05793e+06	4140865	4237707	4618932	4239517	4555898
uracil	Nucleotide	Pyrimidine Metabolism, Uracil containing		153724	164769	175724	163787	204363	133078	162299	116391	66848		133086	170319	157399	120758	92684	114848	100798		138234	153370	152959	153170	163473	198674	139895	99759	150340	147775	106402	155843	145822	182200	114440	143615	169348	203702	119285
uridine	Nucleotide	Pyrimidine Metabolism, Uracil containing	9327236	13681266	12508852	12297371	9896237	11870538	13706314	11783734	20648552	12823740	10530879	12372353	9302086	14463936	13333447	9362860	13873828	13872642	5548425	17913806	12593623	10172128	12450074	16561170	15560386	13542181	8.08217e+06	4679319	13225087	4261450	10999129	11286240	12603511	9852025	14240097	14885796	13695938	14603698
4-hydroxyphenylacetylglutamine	Peptide	Acetylated Peptides				39721	92854			36573							15674	32405						95278	37964										76944
phenylacetylcarnitine	Peptide	Acetylated Peptides	409361	977988	2073312	8597259	2.90751e+06	1270855	2165290	383341	1115541	602607	814304	502141	385424	2640846	277295	1546127	617980	1901207	735515	1550162	3.0966e+06	2280070	1600128	3236378	409519	950279	835342	281697	5173826	303240	2023385	551269	895984	344160	451465		365719	922455
phenylacetylglutamate	Peptide	Acetylated Peptides	23932		66812	285144	202454		23490	22684	74574			24504		80675	19290			27480	46814	22438		49499		55316					46861	30034	65732			19182				27902
phenylacetylglutamine	Peptide	Acetylated Peptides	35807204	39827192	111472712	236112064	182348000	71205928	60660936	49485252	98211400	35616156	43369736	63898880	42631312	97545512	43780508	77248256	58722680	70491896	70490128	61818752	82842912	92263200	74757352	92061528	20943220	21480592	41068860	50402128	118286272	42937780	78472312	28379032	43029428	51219640	40069232	8.0478e+06	36095904	58981856
phenylacetylglycine	Peptide	Acetylated Peptides			22158	25214			19794				27441			40942							18100					15898			29667
isoleucylglycine	Peptide	Dipeptide	482134	450872	835197	779789	333840	470929	480953	715068	571714	1207485	622613	401633	434710	648032	378801	436323	616980	334662	259076	565217	494576	280039	482262	876594	540160	511492	372887		809802	175939	638118	451578	610297	522534	774817	478985	190468	694413
prolylglycine	Peptide	Dipeptide	390740	435618	311401	270895	458510	409973	298622	686227	259497	777049	799324	402509	387039	236690	432311	746069	337303	687676	371807	829466	701397	421037	491160	338923	521708	360959	855811	777173	515719	259141	457074	418952	381670	412862	398559	433257	694325	257624
valylglutamine	Peptide	Dipeptide	288141	93117	68411	136816	189351			291183	251939								129450	169395	328594			308591					115488	143374	308205		128668		247700		84940	126437	218403	283468
valylleucine	Peptide	Dipeptide	166738				156005			207074	251646								154576	76051	196708			244739					126323		211033		70246		212321			102335	233904	195423
N-acetylcarnosine	Peptide	Dipeptide Derivative	1509760	2429221	1470780	1512476	2097174	1170950	1246412	1492232	2295413	1259715	1519534	1197011	884885	1150267	968950	1540356	1206341	2546092	1104663	1502047	707039	1897249	1027053	1901096	627234	873815	2352558	2246147	1505351	719316	1571102	1250692	1587616	1024771	1102528	1527204	2278021	1125945
DSGEGDFXAEGGGVR*	Peptide	Fibrinogen Cleavage Peptide																																						36867
gamma-glutamyl-2-aminobutyrate	Peptide	Gamma-glutamyl Amino Acid															257823		141335			103933
gamma-glutamylalanine	Peptide	Gamma-glutamyl Amino Acid	5687831	4489072	3582355	1517498	5.91314e+06	3161937	2746368	6784385	2878155	4225769	3179195	2.68151e+06	3927147	2347754	5240578	10772233	3385126	4381553	1535172	4232271	1643526	4312676	2814935	4854332	3856981	3516803	7713161	4194867	2.69067e+06	3127734	4260529	4716675	3128093	1879846	4.92125e+06	4769980	5536637	2962925
gamma-glutamyl-alpha-lysine	Peptide	Gamma-glutamyl Amino Acid	1040366	953041	1334678	1139713	1513092	1058130	1510423	1466881	1330685	1290364	1185266	1218857	1212331	1116139	1131178	1169251	1102705	1476385	1127785	1626767	1223166	1646665	1358903	1062518	1623261	1388940	1514486	1149864	1092183	817739	1247565	949177	1653458	881580	1462206	1549497	1458192	1510693
gamma-glutamyl-epsilon-lysine	Peptide	Gamma-glutamyl Amino Acid	1193897	883056	1175546	538076	1322169	1182568	1262771	1464932	665374	1216082	1335131	1195291	1124249	1415735	1238288	1136319	1055985	1330272	261830	1391651	1402802	1509172	1442441	1257521	1484669	1220496	1444124	1013944	1051446	883642	1167235	861219	1528564	1135800	1317011	1362813	1.65055e+06	1720472
gamma-glutamylglutamate	Peptide	Gamma-glutamyl Amino Acid	571165	466898	774255	349142	1109689	471494	714954	1171938	588946	1413671	487768	621751	446382	414524	561340	933531	788804	872906	1249788	895878	307286	2758748	762452	948885	1028463	455957	1053508	879898	479149	262696	311998	423538	678494	439770	749415	756945	1515656	665409
gamma-glutamylglutamine	Peptide	Gamma-glutamyl Amino Acid	64188812	54741200	69687392	51591036	88619760	64655356	76877520	115420328	79930576	80479424	40463644	67731480	66003792	46671552	78396208	93227800	75112512	36686536	66023704	101638352	46013540	100925176	94050648	63392720	90151856	62774880	70353904	93302680	41034584	42466724	51058760	68961128	83127344	64063040	78217600	103848768	88390872	80440672
gamma-glutamylglycine	Peptide	Gamma-glutamyl Amino Acid	5327082	2358477	4729745	2936032	4826433	2984027	3802084	6350645	4239072	3.81832e+06	3612075	3827705	3538835	2.8228e+06	4869505	4311713	3272179	4163575	5815016	2945215	2987195	3960076	5263472	2636834	3460814	3629417	4222401	6503717	2206151	3.40524e+06	2139085	2.6437e+06	4570257	3568984	4899892	3905246	4113578	9588195
gamma-glutamylhistidine	Peptide	Gamma-glutamyl Amino Acid	288922	301595	622038	232217	565405	407667	488930	759941	562059	468101	317817	449902	314007	316339	475162	418102	475051	543851	343857	606398	442789	671605	644785	326768	584536	465006	444251	478393		345140	338264	354770	634370	264973	536352	680521	643976	416097
gamma-glutamylisoleucine*	Peptide	Gamma-glutamyl Amino Acid	548459	883086	813876	1095774	833520	766388	698183	905973	1084401	849789	887691	995647	697941	578723	739129	828719	706904	1102151	804677	1497581	824191	1376110	1057296	942387	1215009	795272	909072	610348	687685	597053	667590	615980	925153	721378	854494	1011228	1520607	818508
gamma-glutamylleucine	Peptide	Gamma-glutamyl Amino Acid	386109	479813	402814	573633	394538	460130	439991	477283	585645	425018	465853	535981	380130	306263	419048	509517	311916	615451	295590	897764	489623	737843	445074	400977	595608	524679	477248	352154	417940	363931	221748	362739	372405	412231	462637	577584	664347	484709
gamma-glutamylmethionine	Peptide	Gamma-glutamyl Amino Acid	1529187	1360352	1245954	1804312	1594005	1129147	1348120	1965802	1391735	1548971	1440912	1616041	1377572	1102574	1533326	2140342	1172144	2198576	1044654	1658767	1268882	1592338	1.81885e+06	1319060	1899122	1306950	1582408	1642935	1054460	1188194	1453423	1179380	2.04086e+06	968037	1484324	2153781	2195004	1840205
gamma-glutamylphenylalanine	Peptide	Gamma-glutamyl Amino Acid	216381	233342		141640	173346	123702	259095	213307	196009	294650	179020	103639	88116			297850	216453	185403		217588	153735	230088	253245	232163	214537		165159	132973	257779	214800		213984	117987	165899	201274	236790	239851
gamma-glutamylthreonine	Peptide	Gamma-glutamyl Amino Acid	1769876	1228722	1178570	1358933	1883541	1089013	1681196	2383826	1634263	1453325	1273951	1796923	1672777	1302202	2239594	2042782	1735621	2165749	1575381	1822966	309828	2618400	1826695	1001079	1833294	813440	1187567	1901240	737303		326991	557468	2291039	1196001	1927879	2011102	1960498	2169585
gamma-glutamyltryptophan	Peptide	Gamma-glutamyl Amino Acid	226331	184267	218066	141883	264487	183201	199937	252508	199839	239237	237103	214786	129714	120596	226736	178030	187127	221229	200579	292780	166378	259310	147151	216955	227802	135841	230006	179593	158038		186159	138360	215855	145449	244243	220468	309888	237233
gamma-glutamyltyrosine	Peptide	Gamma-glutamyl Amino Acid	127016	192672	105789	121783	177054	173130	179701	154427	102981	154521	215313	138534	141202	137053	153703	183579	110462	262271	53459	192229	130973	178205	200940	154193	190973	156627	140282	124607	135600	122470	134920	140980	138599	89528	234837	203981	209467	120948
gamma-glutamylvaline	Peptide	Gamma-glutamyl Amino Acid	2824820	3865395	3311332	3988064	2690106	2857184	3453094	3661824	4362330	3201093	3666598	3501599	3135448	3354546	2705618	3149640	3296390	3781249	3398030	5337859	3069830	5724960	4785244	3961185	5223604	3351539	2875609	2527049	2773103	1969255	1770108	2207926	2920380	3144628	4.05219e+06	4684772	4008209	3404886
tartronate (hydroxymalonate)	Xenobiotics	Bacterial/Fungal																														609483
2-hydroxyhippurate (salicylurate)	Xenobiotics	Benzoate Metabolism	184918	63148	506639	1234474	220488	216291	119705	101323	111334	256579	87484	65209		36875	48291	98937	223991	81453	749593	61574	372931	203126	224437	63321	300714	986084	252728	84378	119266	267501	71247	175407	190473	324020	122964	281694	150937	269604
3-(2-hydroxyphenyl)propionate	Xenobiotics	Benzoate Metabolism			215974	85718	264349	198756	125323		99219	90676		65464	104603			136669	42782	167503	134716	101751	126270	116212		155530		110775	102040	133395		149224	189836	215811	161851	70612	118291	83617	197373	189643
3-hydroxyhippurate	Xenobiotics	Benzoate Metabolism	164628	148566	373899		797070	89465	1513570	1097749	41025	191675	208993	776584	223138		306230	148848	2491983	710051	907120	1196948		1.266e+06	239756	264005	305299		591101	460586	252691				861276	133052	327477		1162448	1525238
3-methoxycatechol sulfate (1)	Xenobiotics	Benzoate Metabolism	213220	632376	763382		1440485	562264	6392939	1507747		769546	1074332	991437	1030676	2940510	1988469	356955	2183494	723373	2041792	1044354		3044346	389101	892876	3.40654e+06	197181	2512123	3685937	445169	1874305	336523	817966	140961	1819792	3048231	1925663	4006431	4844431
3-methyl catechol sulfate (1)	Xenobiotics	Benzoate Metabolism	302987	88995	1383857	86921	111198	100970	766584	1.5098e+06	43641	48783	3680758	84673	266403	110559	84575	105728	317448	130224	73544	78902	121576	184580	796847	2211473	579416	363517	259372	280432	261744	1483982	122845	237012	30069	136191	189574		6642766	264632
3-methyl catechol sulfate (2)	Xenobiotics	Benzoate Metabolism								29058			131035													42821													204334
4-ethylphenylsulfate	Xenobiotics	Benzoate Metabolism	346972	245933	1708730	412468	836542	686988	5683784	498061	280071	806195	970515	242747	310687	1460365	890994	2445130	5944466	4331492	100374912	1069683	250828	1147334	1962309	942791	727292	274798	722124	99984360	529588	399660	328372	1.18646e+06	245413	2.05309e+06	1321062	958134	642016	966614
4-hydroxyhippurate	Xenobiotics	Benzoate Metabolism	237916	1237187	399074	235406	1017525	399414	556916	840901	340322	410243	478433	812791	541977	179915	767507	239673	2616627	423430	952219	823418	412037	1070896	757631	325398	607898	119067	672576	274370	259501	287578	206714	1146347	2.04478e+06	298977	648790	823175	2145259	10030094
4-methylcatechol sulfate	Xenobiotics	Benzoate Metabolism	1108308	3499224	6.56456e+06	27213838	20647812	10686481	9400442	9431365	11535895	10136841	4456856	5315372	2726256	3556472	7386828	11443402	8254027	11193561	5425326	19837064	8750282	16719096	15644913	18981868	5014609	3271224	1853889	9271905	14678094	6.98164e+06	10500184	4464939	3226871	21201900	5890319	368205	7669405	11512577
4-vinylphenol sulfate	Xenobiotics	Benzoate Metabolism	1812648	17451492	1140599	169804	45858560	5031950	7.91395e+06	18413508	675471	19167794	3368975	4578551	1701188	8760787	12700214	3445605	15624626	4921388	5126485	16063682	5297300	78960056	9619963	4685785	12207559	3537513	8.34448e+06	6812890	1.99589e+06	11227047	663639	46493064	46374312	3450752	8.14344e+06	2348005	6208461	47109004
benzoate	Xenobiotics	Benzoate Metabolism	3711465	6154249	5935449	6393769	5314706	5618984	6822746	6912374	3766987	5415964	5776188	4831804	4234302	5853672	4343925	4489066	5459025	5698972	6061889	4719847	4317194	6387689	4607526	7017366	6358111	4901816	3552101	7131848	4724569	3114982	4448195	4390079	7237446	5096458	4946612	6807760	6185454	4220305
catechol sulfate	Xenobiotics	Benzoate Metabolism	3788785	20232710	20137326	2281608	23594454	24994208	41613604	25880458	2913269	19736280	9338313	11947905	13240843	4686683	7104046	9374072	13745821	4705746	11134918	8243761	3683826	21093120	13338726	10750695	14084980	9397989	10663156	28130312	18294028	10953981	11578322	26500144	13643086	36747304	11330960	6417758	29648852	29429856
hippurate	Xenobiotics	Benzoate Metabolism	7277875	15130751	40468332	25056784	35978376	57779728	40978216	6188284	10774048	12446506	20080486	6493793	13313775	19468698	3888675	51786748	22698012	19454114	11792220	11880987	10901234	57698440	25018152	38254124	18746046	11644183	8350778	76413040	74875568	18786626	20181284	18501604	18210412	30359076	18441730	4516163	17849832	72071232
methyl-4-hydroxybenzoate sulfate	Xenobiotics	Benzoate Metabolism	143275	145916	159110	220250	186507	1402537	576337	104193	1660240	178325	173879	9944853	141846	4646023	146742	198781	233156	67145	146192	148526	310943	147692	9084802	2.07803e+06	403972	198775	284115		139854	484713	111341	487833	125002	355818	81176	178219	425850	156545632
O-methylcatechol sulfate	Xenobiotics	Benzoate Metabolism	546349	1773681	1623814	353644	1631554	2758294	5978517	4941897	293695	4133936	2537240	1.96289e+06	1048529	706264	1107928	1387522	1443330	1343581	2222331	685644	411906	3388690	1926076	996301	3002358	1.02907e+06	1623186	2719718	2004083	1057809	773630	1494154	1284770	4311919	1685595	1.34941e+06	5.21145e+06	3806651
propyl 4-hydroxybenzoate sulfate	Xenobiotics	Benzoate Metabolism						244751	49974				15652	756256		108525									346784	171784														7.58125e+06
1,2,3-benzenetriol sulfate (2)	Xenobiotics	Chemical					2444181		11645072	1728249	10470	801332	179589	157080		576486	3451232		4424942	212215	2062846	782080		3249099	127561	155570	2432830		390214	4438640					123167	576660	1239021	223539	2789817	7310672
2-aminophenol sulfate	Xenobiotics	Chemical	240941				1927666	237235	507903	2.84347e+06	183497	705028	275765	485484	489361		441505	154049	2301304	1155510	1399099	218274		1361428	490533	613471	243962		873610	783876					2921588	1260990	551367	639748	2675340	3241950
2-methoxyresorcinol sulfate	Xenobiotics	Chemical					62389		205266	110562							116245		158951			130200		542040			249091			467858						99917			121040	215032
3-acetylphenol sulfate	Xenobiotics	Chemical		30258				47153	43451	36002		78592	52728	18303	39821		37320		41685		25626					109029	97764		65682							78050			69779
3-hydroxypyridine sulfate	Xenobiotics	Chemical	85441	62693	338395	123922	199399	181863	666999	333575	107604	71985	142419	122913	117525	119941	98121	319917	86550	182097	63711	30499	53643	134500	162475	331932	103812	114358	60710	65394	229433	75096	263420	49139	36734	164180	185419	55178	259210	165299
4-hydroxychlorothalonil	Xenobiotics	Chemical	4.14844e+06	3404718	3984656	3563441	2606877	3638965	4628751	1810940	6846210	3602589	4179150	3639471	3636361	2369770	3862265	6413214	2163513	2372159	2.06531e+06	3509875	3104516	4.06275e+06	4306549	3160457	3086848	2.07581e+06	2590799	1636338	3929750	3176468	3719457	4022981	2809412	3547735	6376380	3577934	3136479	3743979
6-hydroxyindole sulfate	Xenobiotics	Chemical	865860	736435	1139190	2050170	1375169	602457	719143	1367090	1593240	329161	1.41202e+06	635206	534620	1373807	696133	1557095	585315	941907	1014987	1016967	1498206	973638	1550071	1687358	351289	821697	754071	459704	785696	632466	489018	601443	1162706	1063102	1073974	455424	1200846	1891471
dimethyl sulfone	Xenobiotics	Chemical	144701	350726	476594	731306	791827	470974	560841		401692	410893	334207	649526	690237	273124	436680	287444	332718	269015	111752	704657	852511	81240	187879	296167	642643	246966	658761	130077	446960	234088	702146	984509	420011	472543	473497	349912	72556	189226
ectoine	Xenobiotics	Chemical	1111632	3.74332e+06	570147	1159170	998540		736669					9376250	968053	238568	1669206		75464	198968	2227829	733601	269795		1189218	232241			57051	295525	744522		1121736	705749	266298	1.55539e+06	534134	553790	3324982	730310
lanthionine	Xenobiotics	Chemical	104250		109917	132400	136931		155913	135840	179896	106595	427095	141428	167115		114130	52402	224227	114370	383572	595457		199590	91903	210574	193251								114655	164071	271174	136713	109304	268650
N-methylpipecolate	Xenobiotics	Chemical	15743961	7463488	4460868	45476172	9675946	11407180	6655957	25411912	28296484	8250321	1880311	27815048	16366581	9967861	20356130	3838855	8.3105e+06	5862068	23195542	10636918	3523989	7829410	6964714	6055434	38687224	18489252	20004674	6807586	5585035	14125979	2758868	23473420	8149884	4638213	12743809	4864302	6801612	5.31946e+06
O-sulfo-L-tyrosine	Xenobiotics	Chemical	905584	932626	989543	1.00556e+06	1364782	880383	904744	1.55855e+06	1088445	1127873	1788956	1249134	976843	915341	1002004	1351227	848617	1048149	1227237	1081322	1187205	1150381	1205169	1201683	1505498	1356984	897897	979982	1125679	1101482	853682	878459	935878	1259449	1151265	1322213	1140009	1172936
perfluorooctanesulfonic acid (PFOS)	Xenobiotics	Chemical	1866764	2418598	932504	2768899	1136230	384493	793971	594487	615294	713674	610311	349694	892597	571610	992368	1905596	1113708	895389	529857	1356899	908538	463358	367912	553153	962315	990171	757945	567386	1546237	475031	452112	1105677	1.89636e+06	1200769	413992	2036149	1772910	1095885
sulfate*	Xenobiotics	Chemical	43719432	51114452	146155808	91446008	113400752	67693992	74253680	94003600	127199664	195582848	51097328	59365848	97698608	90852840	66251920	59219832	154258032	111549192	227686720	61882396	78997576	81932032	100829264	81557808	112997600	87244424	145532976	63873628	33507186	81449496	102451328	155221056	216521744	66393048	74098760	107449088	106114360	69682552
2-acetamidophenol sulfate	Xenobiotics	Drug					587473	181662		145969																87641				240037					1287449	1018336	98217			391660
2-hydroxyacetaminophen sulfate*	Xenobiotics	Drug			280492		37841				143350	1548063									4545638																47769
2-hydroxyibuprofen	Xenobiotics	Drug																																				85166	1186799
2-methoxyacetaminophen glucuronide*	Xenobiotics	Drug										186045									575640
2-methoxyacetaminophen sulfate*	Xenobiotics	Drug			72792						23205	589545									1250414
3-(cystein-S-yl)acetaminophen*	Xenobiotics	Drug										509880									1606737
3-(N-acetyl-L-cystein-S-yl) acetaminophen	Xenobiotics	Drug										160849									836205
4-acetamidophenol	Xenobiotics	Drug			200439	30928					19055	1476185									5102060	32712									21729
4-acetamidophenylglucuronide	Xenobiotics	Drug			74575							1706724									7778114
4-acetaminophen sulfate	Xenobiotics	Drug									54339	4673105									14894323
4-acetylphenol sulfate	Xenobiotics	Drug			41395		93303	30847	122181	36913		38901	28349	28964	35862		62329	56710	122221	75111	1079872			67554	64264	45219	41587	34494	40927	922990			18748	70952	47712	32734	45853	74980		133457
4-hydroxycoumarin	Xenobiotics	Drug	86703		156741	105832	377751	164013	34656	545559	72569	72562	39440			162359		129436	44760	44296			202970	188683	56644	103894		29697		263107	60790	108535	158341	173883	322668	50567	275017	62592	213814	218943
carboxyibuprofen	Xenobiotics	Drug		215664								76979			180438		77199																			218197		1014236	22004046	499295
Cetirizine	Xenobiotics	Drug		995233																																	55542064			290147424
hydroquinone sulfate	Xenobiotics	Drug	51355	211175	96185	455606	449315	231871	183635	351211	61715	119377	141038	261594	213624	94556	197176	149883	331590	88695	304919	180239	146065	357186	211293	176601	328569	63064	119208	120447	128685	129684	45450	394584	426470	166703	73413	214673	252302	439560
ibuprofen	Xenobiotics	Drug		532388	24269	113082		89457	29448	105796		192869		185621	404605	95052	171920		109658		60807	64183		36445		22711	41201	58446				30695		17527		677098	45101	500764	7075504	526659
ibuprofen acyl glucuronide	Xenobiotics	Drug																																					137806
metformin	Xenobiotics	Drug																																	845383
omeprazole	Xenobiotics	Drug			405950
ranitidine	Xenobiotics	Drug														4981444
salicylate	Xenobiotics	Drug	227976	243913	912458	3.72674e+06	512091	464978	339385	219423	276753	892302	160176	171728	242867	286131	173974	214923	472794	463439	1368651	240013	622190	475369	360131	209475	655168	2023671	561702	614099	297602	70738	362740	391310	507979	574097	330231	606797	384670	557555
salicyluric glucuronide*	Xenobiotics	Drug																										20434
S-carboxymethyl-L-cysteine	Xenobiotics	Drug	447068	159711	323510	315963	886596	519016	936773	921292	411943	770495	797905	652323	726507	289455	508090	560604	172376	638631	498097	745678	65008	904815	331327	694502	797504	178434	698393	651167	346421			335827	655129	554520	436529	803989	825752	624296
2,3-dihydroxyisovalerate	Xenobiotics	Food Component/Plant	301794	190708	389904	98555	492744	439485	131538	769737	181710	142801	269352	162336	177916	80609	116728	355439	178892	104168	198764	130318	101720	43772	484186	160666	265304	263378	203442	177158	286888	142125	283761	294300	189485	189330		492995	267148	722608
2-isopropylmalate	Xenobiotics	Food Component/Plant	216463	207018	211029	257531	212018	265945	318439	309039	169664	214335	190293	248327	163169	218422	263391	271667	184083	323877	385552	214442	221638	283665	249371	255857	245933	220694	222530	292004	279879	220735	200350	214451	220191	242664	199642	293348	285198	356404
2-keto-3-deoxy-gluconate	Xenobiotics	Food Component/Plant	430964	333397	638434	447531	649896	316127	512514	841381	587580	783223	478342	254916	332188	288410	559456	609195	373294	399313	842979	707448	594317	579624	413906	426257	616412	519407	561496	478284	201880	534351	320376	656054	389132	379699	170212	662226	893237	570042
2-piperidinone	Xenobiotics	Food Component/Plant	34635136	48929464	44545032	24383458	41710920	37672840	72611648	50979312	25551228	20243160	35541076	29113346	86269824	111601984	89020648	31592916	95198048	23741812	88874464	31069734	70936416	20488836	24707774	30322180	32373888	59705660	32475068	60048408	38434032	74419944	42852696	62389680	132731440	38127764	27780680	57383300	32123592	59825172
3,4-methyleneheptanoate	Xenobiotics	Food Component/Plant	509955	1189570	600314	860778	1450973	603571	767605	530669	455235	851642	452497	661479	1020852	549081	663991	410338	907668	575447	941676	626861	585748	557735	725614	819340	377810	378755	663604	791403	727291	612341	312176	359433	675446	567010	566569	1008517	805802	719609
4-allylphenol sulfate	Xenobiotics	Food Component/Plant	1095501	1621343	7383383	129073	1124355	4306682	5643873	1580202	2370915	377694	3834743	567085	2104945	1604524	3794413	1728923	2131962	548705	833599	4084823	1235488	38920316	1725167	850100	23058592	592678	9320480	1324097	2668749	1161980	2991337	1589365	2482359	530163	814378	6.64966e+06	2489859	10777443
4-vinylguaiacol sulfate	Xenobiotics	Food Component/Plant		76006	24180		240699												62894	121764				40226					37816			823218		46863			188749		695220	39786
acesulfame	Xenobiotics	Food Component/Plant			354277	30856	9167190					96258	425677	68781			888884		30424	2810998		299185		1120782	396877	70538			39565	3043463		606172			48527		160225	179040	247182
alliin	Xenobiotics	Food Component/Plant	248685		192243		1061825	205077	257936	75821	105644	395177	166690	1103169	388877	1415902	311024	843956	3581158	202269	206462	110562		1522111	407449		734752		1423360		747955				68907	195622	5461484	486479	1605474	339229
beta-cryptoxanthin	Xenobiotics	Food Component/Plant	15334041	13073010	50182944	21259380	42513024	40525556	66850588	11538887	51919756	24803192	20055420	27596410	45711872	55378364	65580308	34572540	56877492	20476316	33848792	20512240	11445984	48195152	26672222	24949826	11813885	15013157	19285080	10203545	40414276	10888209	25507546	19596336	37836928	90490488	31646514	34719324	30989270	18434064
beta-guanidinopropanoate	Xenobiotics	Food Component/Plant	437807	685010	279710	789996	106606	298976	541645	388864	314855	244774	454491	1433663	455662	318630	219325		127557	504514	493667	286522	520667	184840	550206	910108	639016	1528052	472160	277328	938377	195907	1530322	175979	523582	759831	1150858	1171761	1610882	391067
betonicine	Xenobiotics	Food Component/Plant		769314			3470535		260101	478754		944115		316458		234330	354724	1188431	692937			374507	298529	2361488		476946	11606879				273524	448719		1.04733e+06	2363417					1696382
cinnamoylglycine	Xenobiotics	Food Component/Plant	215729		920637	209543	874421	679437	348595	70172	500069	499069	155601	54844		325760	50695	343946		167981	222809		256765	791580	767942	915334	54123	311413	50288	864899	452308	607345	470101	418839		1579519	654486			1043606
dihydroferulic acid	Xenobiotics	Food Component/Plant	135559	348728	260400	237599	364132	211342	217836	181602	153889	263064	118706	129115	166112	170092	140938	149055	470545	253135	266359	137645	167704	251821	225904	196983	178499	230112	251667	292713	141482	161803	280635	252970	394466	177473	186531	383102	383590	245170
ergothioneine	Xenobiotics	Food Component/Plant	273125	180051	312666	387053	271408	280753	159548		206384	256854	216998	328089	212959	400649	208429	270914	378862	198083	187960	214437		251404	209716	278771	176594	207054	215331	200346	176294		120279	180664	258795	306217	409919	169381	343695	275257
erythritol	Xenobiotics	Food Component/Plant	421559	488348	362905	468010	473181	306624	620670	467679	283558	416865	393033	403224	419243	305731	386507	514376	313879	434063	493951	492540	437431	450692	427003	402215	437152	361080	405728	344427	411526	392470	449392	345904	402327	367419	320563	467992	495631	621656
eugenol sulfate	Xenobiotics	Food Component/Plant		108586	500333	520340	53167					271472	336320		285156		299133		2025999	219187	301827	43251	58427	120227	64900	3.98155e+06	125328	54692	120950		149137	711818	36933			130804	67604	586389	527186	108109
ferulic acid 4-sulfate	Xenobiotics	Food Component/Plant		55537			21751										41915	27438	33726	70381									23998			27929					51457	69724	139286	48898
gluconate	Xenobiotics	Food Component/Plant	6342116	2803206	4836390	2219984	2981288	2527328	3300528	2080074	5513867	5488915	4744048	2086160	1543625	5743998	6002727	8685185	3198520	1967983	1.95063e+06	4205586	2258377	2716680	7472666	5222978	2289314	6243159	2320516	1865717	4523687	2319355	3757735	2617250	1907913	3932801	2.02033e+06	1990392	1699804	5463235
homostachydrine*	Xenobiotics	Food Component/Plant	2725887	1692785	1132024	2432067	802402	766934	1.47307e+06	3387960	1716029	709785	2090056	730195	2386364	1679412	3998131	825954	2166448			1635407	3578301	1116441	1733056	3.02406e+06	2148815	1379702	854651	371905	2245994	1496813	1.67866e+06	1388659	821549	2310701	1527796	3368779	2359592	1762373
indolin-2-one	Xenobiotics	Food Component/Plant	76502		80764	322504	187359	179092			156226		118787		62118	222961		109863					274830	80050		121685		102846	97133		150928	126512	178106	103239	221929		89898		83035	134849
isoeugenol sulfate	Xenobiotics	Food Component/Plant																					39420																6026237
methyl glucopyranoside (alpha + beta)	Xenobiotics	Food Component/Plant	94256	165888	4089233	76598	198510	80938	3065080	175101		164411	1182459	141634	91752	112681	76332	127552	479962	147163	124950	97532	106344	126684	300324	355443	515989	81092	171019	111927	205563	88662	151726	152820	309905	170315	269172	155518	886431	290605
methyl indole-3-acetate	Xenobiotics	Food Component/Plant	183534	168491	197477	188543	765549	64657	192930	281857	219878	60652	202902	176847	111867	167192		265456	237786	95823	266807	146943	156783	100576	166351	224158	151781	64293	252994	100057	523371	116841	91805	76484	218589	133455	330182	189981	360184	312732
N-(2-furoyl)glycine	Xenobiotics	Food Component/Plant		47376			42093	66501	51677				61222					135338	83648			41405	26384	18799	35608	52869	51232				39524	77840				44076			87994	63376
N-acetylalliin	Xenobiotics	Food Component/Plant												183476		40040			125263	40337				62559			30636		65721		54404	29730					196778		66619	56673
piperine	Xenobiotics	Food Component/Plant	27980960	26699366	2511614	10421806	4288326	138657104	19101120	44971672	48170104	476796	21134540	4517674	22429466	34696996	46212864	41499536	7633227	27069964	24504352	40539352	760567	32518272	5629304	2781124	77429744	72893056	53923280	500265	506008320	20777908	81368688	2.9828e+06	32765900	217715	45827748	42959656	156480704	4036677
pyrraline	Xenobiotics	Food Component/Plant	206936	249705	134278	25800	165990	333350	142643	290432	86214	142121	289460	45360	231423	175139	180099	222836	191314	74599	77629	105911	41404	215297	347288	57611	257833	107074	205049	40057	148307	143547	91917	180302	168242	152134	164854	132114	737934	245090
quinate	Xenobiotics	Food Component/Plant	63910	973822	570079		807572	651899	10950223	60954		58794	686714	60703	335788	86533	179608	1189840	204064	149760	106028	95781	336628	299080	259615	161658	679409	144548	86587	370116	581166	84688	420644	74343	188274	136470	80120	698572	157455	902750
retinal	Xenobiotics	Food Component/Plant	82191.8	67676	47867.6	39676.1	31250.2	34627.3	60926	42797.2	89141	65367	46304.7	78774	26841.4	52131.9		55700.4	66443.5	79724	42226	51458	56607.8	135957	43914.9	45176.9	27581	11393.4	45528	40805	62448.7	27764.3	57889.7	37380	40376.7	33341.5	28975.2	44792.3	78720	95611
saccharin	Xenobiotics	Food Component/Plant			324538	193968	486739					381762					315779			145030	923097		1033944			499265						497404					176664			108803
S-allylcysteine	Xenobiotics	Food Component/Plant	557002		370558	713061	847425	402210	780531	462560	337737	487938		3483544	1150966	4131306	628942	1778080	17918764	1414448	2364596	415635	637998	3106456	999234		1.68929e+06	632898	3246864	194887	1684337	1168431				125937	10204808	980732	2308844	1092164
stachydrine	Xenobiotics	Food Component/Plant	14244202	563805056	1152522368	47344808	120060128	41897556	151915744	71773584	103160608	352928416	34552976	369710304	37150088	110589656	88331128	164980112	902520192	294337632	211919024	118623312	35399384	197377680	481015424	549032960	34270080	10245255	343354464	48513056	95628136	62162136	690166848	291616224	384193056	379998176	365010432	267452320	690444032	50663216
theanine	Xenobiotics	Food Component/Plant							1159814							597056	159372														520232
thymol sulfate	Xenobiotics	Food Component/Plant	576425	318531	2872412	53226104	1630971	2038952	880934	589233	491738	207236	1657313		424937	32748300	251389	1700753	9206127	80591	2458373	1084767	123530	1645951	5620844	136612	468684	291779	6878150	172060	666482	673847	199977	610101	203080	3527171	1737659	2677812	2059192	808254
umbelliferone sulfate	Xenobiotics	Food Component/Plant						29877																															629627	159405
cotinine	Xenobiotics	Tobacco Metabolite	1200155	201207		1786513
1,3,7-trimethylurate	Xenobiotics	Xanthine Metabolism							51608			153571	142126										26043			57567	249367				98192	47416
1,3-dimethylurate	Xenobiotics	Xanthine Metabolism							79588			81440	125697														191637
1,7-dimethylurate	Xenobiotics	Xanthine Metabolism	29248	72354				21024	306396	60876		416977	400776			21400	47425			28502			266965			138505	591861			98401	124525	261049				24313
1-methylurate	Xenobiotics	Xanthine Metabolism	116971																					195227																81440
1-methylxanthine	Xenobiotics	Xanthine Metabolism		215090					680975				646058				114229						849855				1.00946e+06			238088		465732				288620
3,7-dimethylurate	Xenobiotics	Xanthine Metabolism	51790	121482				50159		110605		362320	215783	26810			21508			39797						360430	290543	24009	29346	83439	39298	41417				71673
3-methylxanthine	Xenobiotics	Xanthine Metabolism	463407	672033			430556		2818382	608100		1661289	2376520	259862	276675	293309	665312			565940		172469	1498696	200464		806055	3886631	391973	683354	932450	723260	1214539			496619	553470	223591	159248	289422	213751
5-acetylamino-6-amino-3-methyluracil	Xenobiotics	Xanthine Metabolism	504753	472949	263895			231376	3.79529e+06	1309991		4.06247e+06	7.07721e+06	174378	275715	946996	574424	242111		467105	466255		2918775	185409		1653981	5144410	268140	322717	1837240	1439420	1956533			53588	590362	78787		301351
5-acetylamino-6-formylamino-3-methyluracil	Xenobiotics	Xanthine Metabolism										238364
7-methylxanthine	Xenobiotics	Xanthine Metabolism	1308844	1184588	501060		666885	1109792	854780	2883741		7058628	1940863	581977	1.2295e+06		1214188		210199	730791	770144		606789	383133	393118	5217072	5639061	683879	1006535	4877037	714190	1183896	238893		604601	1919072	528849		717146
caffeic acid sulfate	Xenobiotics	Xanthine Metabolism																									39210												88296
caffeine	Xenobiotics	Xanthine Metabolism	529799	3232968				1005716	6677659	2312751		15237905	12194434		195244	667135	719334			856233	259862		5643084	210086		5369228	25639882	888322	1203699	2089521	4279191	10477035			107739	626854			341658
paraxanthine	Xenobiotics	Xanthine Metabolism	120357	396885		141728		77340	991650	201756		1218586	1694752		285196	327317				347049			663349			482563	2122747	108516	199864	287116	717758	1108944				222676
theobromine	Xenobiotics	Xanthine Metabolism	153368032	111301576	39073920	26681980	11426063	91378016	67106412	175161648		479165088	267960736	27108708	59701152	15381258	42532760	5157961	19406562	59590696	46076552	7957911	15657967	13328170	20344548	410731872	458348224	82513824	51084748	218232976	90442264	56312652	22295828	5431427	35166420	116718200	22189574	3793435	58130340	1469061
theophylline	Xenobiotics	Xanthine Metabolism	301609	596989				138939	2301745	509430		2320780	2513887		277362	608248	217951	175397		512043			1309541			790258	5853733	194935	195425	1009325	1073324	1390561				244691

## Sheet: MedianScaled Relative Abundance
Median-Scaled Relative Abundance of Metabolites Identified in the Plasma of Children*
Metabolite	Chemical Class	Metabolic Pathway	Study Participants
			Male 1	Male 2	Male 3	Male 4	Male 5	Male 6	Male 7	Male 8	Male 9	Male 10	Male 11	Male 12	Male 13	Male 14	Male 15	Male 16	Male 17	Male 18	Male 19	Female 1	Female 2	Female 3	Female 4	Female 5	Female 6	Female 7	Female 8	Female 9	Female 10	Female 11	Female 12	Female 13	Female 14	Female 15	Female 16	Female 17	Female 18	Female 19
alanine	Amino Acid	Alanine and Aspartate Metabolism	1.07215	1.02732	0.987107	0.982313	1.00955	0.770638	0.920272	1.17342	0.962006	0.951303	1.12926	0.817828	1.03666	0.990451	1.02696	1.25054	0.955141	1.22335	0.783096	1.0328	0.65565	1.11206	0.943173	1.19978	1.21417	1.08914	1.27173	0.73598	0.915549	0.623774	0.968349	0.834632	1.13758	0.709522	1.19117	1.13926	1.29032	0.98812
asparagine	Amino Acid	Alanine and Aspartate Metabolism	0.861818	0.476348	0.704748	0.909853	1.4435	0.545281	1.41884	2.4748	4.97208	3.91574	2.26551	0.991524	0.666941	0.604555	1.02319	0.828385	1.66398	2.85107	1.61071	0.818055	0.305868	3.01449	1.23011	0.578175	1.21507	0.489766	0.715822	1.00848	0.439889	0.568264	0.504197	0.436588	2.56591	0.625277	1.34845	1.34391	3.41433	2.50637
aspartate	Amino Acid	Alanine and Aspartate Metabolism	0.23601	0.339055	0.400913	0.534089	1.12299	0.986203	0.695787	2.34065	1.71592	9.61798	1.17523	0.239833	0.203335	0.357609	0.847962	0.973945	1.32156	3.27349	0.936998	0.650934	1.58317	3.31441	0.697047	1.3014	1.23477	0.933754	1.91338	1.0138	0.404277	2.18386	3.69479	1.23641	1.52948	0.173955	0.702622	1.1338	4.36674	0.747847
N-acetylalanine	Amino Acid	Alanine and Aspartate Metabolism	1.04138	1.19419	0.973968	1.2726	1.12501	0.870832	0.9411	1.26822	0.976154	1.09524	1.12015	0.925806	0.958796	0.985815	0.845265	0.951432	1.01419	0.956088	0.975024	1.01899	0.937914	1.10625	1.04728	1.2524	1.1707	0.889187	0.978522	1.07385	0.854769	0.870758	0.878749	0.770143	1.05444	0.964632	1.02935	1.20652	1.44134	1.02506
N-acetylasparagine	Amino Acid	Alanine and Aspartate Metabolism	0.595321	0.78692	1.13548	0.95119	0.985813	0.685173	1.02789	2.05213	2.66863	0.997597	0.59187	1.38714	0.870111	0.572705	0.854414	0.530332	1.19978	3.0685	1.72531	2.32619	0.633286	0.84811	0.698648	1.09382	1.04951	1.63866	1.0024	1.30738	1.10696	0.713348	1.25107	0.586222	1.0462	0.858447	0.830412	0.742431	1.3221	1.50876
N-acetylaspartate (NAA)	Amino Acid	Alanine and Aspartate Metabolism	0.975141	0.914766	1.15232	1.0699	0.815136	1.15551	0.935756	0.990983	0.974816	1.03931	1.20735	0.886393	0.969346	0.996697	1.08283	1.06936	1.15889	0.785935	0.967559	0.700607	1.04802	1.0033	1.13709	1.07429	0.866705	0.992569	0.911158	1.05123	1.23098	1.12199	0.826053	1.05157	0.901253	1.04402	0.948595	0.8515	1.09517	1.22773
creatine	Amino Acid	Creatine Metabolism	0.605723	0.867135	1.02041	1.59337	0.612784	0.7127	1.15603	0.994389	1.37708	0.748912	1.09872	1.10381	0.979236	1.11107	1.02464	0.795483	1.07397	0.723738	1.60285	1.38085	1.00561	0.924222	1.20836	0.948529	1.25605	1.26483	0.934136	0.984217	0.972849	0.489641	0.937927	0.587528	1.41497	0.780709	1.09048	0.943602	1.27169	1.06207
creatinine	Amino Acid	Creatine Metabolism	1.08623	0.952504	1.00304	1.13944	1.17661	0.922242	0.985055	1.08241	1.06364	1.12436	1.06412	1.04937	0.946233	0.904825	0.999605	1.05184	1.00039	1.01508	1.06276	0.981877	0.890387	1.08265	0.988409	0.967676	1.00079	0.837308	0.982844	1.07691	0.841685	0.844215	0.744319	0.967251	0.956141	1.03614	0.844651	0.984437	1.21387	1.07474
guanidinoacetate	Amino Acid	Creatine Metabolism	1.04168	0.956788	0.831087	0.372522	1.35954	0.882873	0.8877	2.26121	1.19475	1.59002	0.946502	0.753082	1.00494	0.727559	1.86641	1.42236	1.49415	1.71339	1.21812	1.07758	0.50011	1.6229	0.892053	0.561887	0.969877	0.537746	1.56296	1.72872	0.534217	0.551312	0.517123	1.21192	0.995057	0.911328	1.0054	0.607921	1.52019	1.11278
beta-citrylglutamate	Amino Acid	Glutamate Metabolism	0.696486	0.85121	1.07471	1.52286	0.820629	1.67285	0.905258	1.09637	0.779966	4.08844	0.974845	0.679066	0.697153	1.02515	0.847173	1.56812	0.697716	1.24363	0.674525	1.42739	2.58309	1.35622	1.03237	1.58735	1.53112	2.05284	0.787227	0.825441	0.597115	2.1568	4.92359	1.3104	0.827314	0.887932	0.883011	0.779357	0.837793	1.04237
glutamate	Amino Acid	Glutamate Metabolism	0.607485	0.759891	0.837871	1.34963	0.808641	1.02531	0.928578	1.00257	0.535534	2.28124	0.935568	0.544056	0.511114	0.61138	0.703631	1.55676	0.694618	1.85886	0.809823	1.15967	2.16276	2.23461	1.20538	2.15915	1.60061	1.25592	1.67701	0.675625	1.06805	0.997427	1.84293	0.878431	0.94261	0.516836	1.05544	1.09296	1.54108	0.736321
glutamine	Amino Acid	Glutamate Metabolism	1.031	0.820488	1.03519	0.904396	1.01206	0.915323	1.00005	1.17897	1.09061	1.02226	0.863715	0.966729	0.926526	0.920952	1.02183	0.999949	0.996429	1.03162	0.98794	1.03908	0.847161	1.14345	1.17211	0.837217	1.15448	0.898567	0.957522	1.06381	0.868176	0.899848	0.792671	0.893486	1.14795	1.00557	1.05362	1.1245	0.996922	1.19353
N-acetyl-aspartyl-glutamate (NAAG)	Amino Acid	Glutamate Metabolism	1.5418	0.712583	1.14171	1.29075	1.53124	0.981309	0.981947	1.40871	0.908651	1.53347	0.340655	0.954217	1.13245	0.421454	1.26521	0.546757	1.28247	1.15121	0.943421	0.951054	0.903339	0.780399	0.975511	1.0649	1.18617	1.00763	1.10562	1.90056	0.679401	0.881768	0.79746	0.745632	0.995899	1.53323	0.921918	1.49388	1.03715	1.0041
N-acetylglutamate	Amino Acid	Glutamate Metabolism	0.670367	0.999436	0.867327	1.09255	0.748776	1.12666	0.546026	0.906939	0.921161	1.74319	1.82484	0.857198	0.959854	0.921355	1.11011	1.69618	0.921079	0.901665	1.01099	0.843252	1.05921	1.03852	1.36412	1.37689	0.894987	1.10405	1.10112	0.848205	1.1227	1.24228	1.00056	0.737213	0.678307	0.720675	1.10734	0.707327	1.16821	1.12815
N-acetylglutamine	Amino Acid	Glutamate Metabolism	0.641395	0.58001	0.907974	1.17722	0.59907	0.432441	0.629045	2.17473	1.67749	1.01977	0.86575	1.11355	0.726064	0.53811	0.432441	0.506377	1	2.00978	1.42373	1.76463	0.91434	1.56675	0.977625	1.42838	1.16695	2.1183	1.13904	0.746417	0.688044	0.946337	1.33079	0.696635	0.639697	0.779808	1.04968	1.14668	1.328	1.43113
pyroglutamine*	Amino Acid	Glutamate Metabolism	1.45899	0.646624	1.66291	0.588129	1.38843	1.19976	1.20735	2.36872	0.583203	1.32546	0.713091	1.85842	0.694224	0.473289	1.09268	0.907321	0.693179	1.32024	1.15063	0.673358	0.62799	0.888635	0.874636	0.599333	1.16662	0.573785	1.90431	1.21597	0.466304	0.639217	0.486724	1.64103	0.575524	1.20883	0.551425	1.18287	1.93137	1.77486
S-1-pyrroline-5-carboxylate	Amino Acid	Glutamate Metabolism	1.32179	0.344743	0.814841	0.992121	0.8916	1.02786	0.855559	1.19048	0.763017	0.725582	2.0766	0.344743	0.779019	2.05735	1.12596	0.964683	0.344743	0.849191	0.901697	1	1.14535	1.1717	0.344743	0.492281	0.9446	1.26252	1.5573	2.72333	1.45559	1.39634	1.53463	0.443782	2.24326	1.35864	0.817529	0.679754	0.794753	1.39414
5-oxoproline	Amino Acid	Glutathione Metabolism	0.899003	0.796332	1.08038	0.992979	0.922342	0.967112	1.08991	1.55841	0.820318	0.792685	0.792379	1.10936	1.0722	0.863056	1.00702	1.35467	0.98294	1.17995	1.04787	1.52591	0.956739	1.212	1.41841	0.906037	1.30163	1.08126	0.962115	0.977882	0.644322	0.866448	0.973935	0.98692	1.20944	0.740067	1.19102	1.66385	1.15161	1.14005
cys-gly, oxidized	Amino Acid	Glutathione Metabolism	0.953404	1.47664	0.844775	1.01103	1.76531	0.909506	0.962237	1.3706	0.904826	1.15644	0.883308	1.05129	0.890205	0.768729	1.07368	1.77549	0.958574	1.4829	1.03968	1.10446	0.715227	1.55802	1.42835	1.2982	1.12427	0.964336	1.05495	0.988972	0.671595	0.716731	0.61074	0.749965	0.89199	0.84248	1.32118	1.65382	1.36327	0.836684
cysteine-glutathione disulfide	Amino Acid	Glutathione Metabolism	1.12792	0.346705	1.3304	1.0082	1.64903	0.998731	1.00127	1.46208	0.925373	1.13048	0.270873	1.12306	0.994044	0.856561	1.45502	0.909815	0.567875	0.0562377	0.888668	1.41512	1.11562	0.716588	1.38337	1.36536	1.36988	1.49324	0.796587	1.14685	0.356886	0.798411	1.65549	0.9711	0.842106	0.809897	0.805438	1.45803	0.909011	1.30333
cysteinylglycine	Amino Acid	Glutathione Metabolism	0.812683	1.24925	0.781651	0.950523	1.6658	0.687943	0.989537	1.77576	0.875116	1.47069	0.704492	0.571605	1.15949	0.504551	1.00006	1.55989	1.3485	1.20113	1.75988	1.50638	0.8856	1.68131	1.23437	0.869896	1.79225	0.539465	1.84105	0.999945	0.752058	0.625557	0.646402	0.958597	1.00567	0.638927	1.25517	1.4908	1.80519	0.721613
glutathione, oxidized (GSSG)	Amino Acid	Glutathione Metabolism	1	1	1	1	1	1	1	1	1	1	1	1	1	1	1	1	1	1	1	1	1	1	1	1	1	1	1	1	1	1	1	1	1	1	1	1	1	1
ophthalmate	Amino Acid	Glutathione Metabolism	0.715441	0.715441	0.734088	0.829232	2.42397	0.715441	0.715441	0.715441	0.848119	0.821862	0.715441	1.12688	0.715441	0.715441	1.532	0.715441	0.715441	0.715441	0.715441	1.18757	1.14164	0.715441	1	0.715441	0.715441	1.58668	0.715806	0.715441	0.715441	0.715441	2.7635	0.715441	0.715441	0.715441	0.715441	0.715441	0.715441	0.803704
betaine	Amino Acid	Glycine, Serine and Threonine Metabolism	0.983392	1.81721	1.00038	0.978598	0.999624	0.923438	1.02487	1.15445	0.960101	1.04568	0.931099	0.936446	0.927011	1.08854	1.07952	0.893829	1.13701	0.976762	0.98879	0.813399	1.10549	1.07734	1.18824	1.0972	0.813387	0.963131	1.07943	1.23302	1.13991	0.794166	1.07161	0.934337	1.14843	1.07772	0.830476	0.944912	0.96991	1.04957
dimethylglycine	Amino Acid	Glycine, Serine and Threonine Metabolism	0.578729	0.902691	0.560739	0.888048	1.85984	0.669233	1.6858	1.60052	1.26132	1.10576	0.11231	0.585634	0.564429	0.887258	1.10974	1.05389	1.67911	1.63261	1.61436	1.17653	0.710651	1.25168	0.565788	1.15321	0.728831	0.765617	0.804213	0.946111	1.08054	1.08672	0.656382	0.566304	1.21282	0.505541	0.555001	1.07851	1.65308	1.08005
glycine	Amino Acid	Glycine, Serine and Threonine Metabolism	1.15038	0.746419	1.11085	0.927552	1.05103	0.917257	1.01434	1.29873	1.06412	1.09636	1.04225	0.95692	0.981307	0.889395	1.23721	1.0196	0.944866	1.08292	1.17318	0.79257	0.845821	0.985663	1.1946	0.909107	0.976023	1.02818	1.12457	1.41934	0.832721	0.625534	0.797896	0.789643	1.22829	0.977877	1.20476	0.977538	0.908367	1.93102
N-acetylglycine	Amino Acid	Glycine, Serine and Threonine Metabolism	1.26454	0.551213	1.07366	0.95646	0.98648	0.80388	1.8234	0.829632	4.96782	2.14318	1.05434	2.03883	1.47806	0.68158	2.08917	0.659064	1.04501	0.556518	4.72598	0.610159	1.15616	1.06373	1.9991	1.01352	0.879963	1.06892	0.761167	1.25356	0.417186	1.07624	0.656155	0.778451	0.690336	2.03016	0.745124	0.977237	0.649167	0.817581
N-acetylserine	Amino Acid	Glycine, Serine and Threonine Metabolism	1.06415	0.823708	0.896435	1.36187	1.03193	0.726004	1.03668	1.17406	0.888614	1.22929	0.924754	0.784678	0.847091	0.892958	0.906147	0.986492	0.977589	1.06909	1.01351	1.40549	0.961673	1.04272	1.16072	1.1032	1.17158	1.13913	1.15671	0.891615	0.842436	0.907497	0.8765	0.748984	1.05853	0.866335	0.890226	1.1019	1.31701	1.25881
N-acetylthreonine	Amino Acid	Glycine, Serine and Threonine Metabolism	1.10918	0.967106	1.08991	1.24098	1.11738	0.917313	0.9877	1.24757	0.920533	0.998083	0.985252	1.0427	0.863956	0.928962	0.932862	0.891112	1.08198	1.05439	0.852255	1.27899	1.02093	0.976848	1.10386	1.23623	1.10946	0.992814	1.00192	0.971204	0.881265	1.23557	0.882561	0.871252	0.99007	1.03319	1.07031	1.12654	1.44029	0.871592
O-acetylhomoserine	Amino Acid	Glycine, Serine and Threonine Metabolism	0.81985	0.81985	0.81985	1.00467	1.16103	0.81985	0.81985	0.996188	0.81985	0.81985	0.81985	0.81985	0.81985	0.81985	0.86803	0.81985	0.886146	0.81985	1.32268	0.81985	0.81985	1.00381	0.81985	0.81985	0.81985	0.81985	0.877837	1.12773	0.81985	0.81985	0.81985	0.81985	0.81985	0.81985	0.81985	0.81985	0.81985	0.81985
sarcosine	Amino Acid	Glycine, Serine and Threonine Metabolism	0.992389	0.995773	1	0.376811	0.935999	1.20394	0.741753	0.698601	1.09436	1.22133	0.700082	0.99924	1.1697	1.15791	1.02722	0.828289	1.56763	1.08884	1.25502	1.46703	0.878209	0.384528	0.990255	1.16098	0.616396	1.27944	0.777656	1.15001	1.10879	0.376811	0.628592	0.627819	1.00986	0.63962	1.10972	1.53178	1.68135	0.811137
serine	Amino Acid	Glycine, Serine and Threonine Metabolism	1.27769	0.728908	0.970917	1.00025	1.17266	0.912217	0.993865	1.39741	1.41402	1.33344	0.999746	1.0563	0.840041	0.873904	1.09887	0.939252	1.24998	1.34555	1.15063	0.964086	0.495216	1.5417	1.30962	0.799162	1.13309	0.742629	0.82124	1.09494	0.838684	0.260966	0.471453	0.58134	1.61409	0.90737	1.21022	0.924074	1.26695	1.73022
threonine	Amino Acid	Glycine, Serine and Threonine Metabolism	1.11397	0.928443	0.918411	0.943677	0.954506	0.998163	0.976507	1.10379	0.910369	0.79534	0.908969	1.07258	1.20787	1.10178	1.34095	1.17374	1.00184	1.09991	0.768092	1.21639	0.948122	1.06042	1.04522	0.857193	1.13698	0.882149	0.911681	0.955765	0.781797	1.01744	1.23796	0.710235	1.53001	0.775306	1.21311	1.12677	0.923989	1.21896
4-guanidinobutanoate	Amino Acid	Guanidino and Acetamido Metabolism	1.00925	1.17168	1.19604	0.768056	0.677042	1.41976	0.782613	0.768181	1.09915	0.429417	1.51785	1.59817	0.990752	1.15988	0.438136	1.27512	0.775866	1.49137	0.854369	1.67289	0.524689	1.1604	2.32452	0.975085	2.0041	0.817628	0.57574	0.742607	0.865663	0.880844	0.587841	0.550492	1.20794	0.773516	3.18066	3.40886	2.34582	1.44217
guanidinosuccinate	Amino Acid	Guanidino and Acetamido Metabolism	1.04149	0.355725	1.04271	1.55445	1.25994	0.512276	2.16921	0.355725	2.41388	0.51968	0.639997	1	1.08259	0.64814	0.949076	0.355725	0.80969	0.355725	2.07639	0.432678	0.403694	0.977442	1.06828	1.18016	0.356344	1.00314	0.355725	0.677038	0.355725	0.355725	0.355725	1.00698	0.827541	1.42745	0.7326	1.12221	0.525642	1.5398
1-methylhistidine	Amino Acid	Histidine Metabolism	0.786329	1.20076	0.899981	1.84908	1.24715	0.815087	0.830862	0.999861	1.11042	0.898379	1.06804	1.31501	0.660745	0.808175	0.798163	1.00014	0.908004	0.684562	1.31718	1.55512	1.17589	1.4218	1.38672	1.12396	1.06167	1.14842	1.16663	0.711402	0.684375	0.966309	0.626464	0.588926	0.99875	0.65935	1.01892	0.51035	2.04067	1.16856
1-methylimidazoleacetate	Amino Acid	Histidine Metabolism	1.35132	0.805069	1.08493	1.20836	1.46006	0.799713	1.39606	1.05945	0.734826	1.28086	1.23958	1.49198	0.773647	0.904902	0.866623	0.819222	1.01058	0.775864	1.36801	0.75051	1.23279	1.63036	1.30263	0.865577	1.46103	0.64889	0.710692	0.72823	0.625825	0.642984	0.823816	0.788415	0.801722	1.15502	0.989416	1.1679	1.83548	1.4606
3-methylhistidine	Amino Acid	Histidine Metabolism	1.6068	6.17943	0.923899	3.08929	0.917591	0.13464	1.46998	0.261263	0.759874	0.0293875	0.245874	6.82195	2.21754	1.32724	3.13665	0.527883	0.492588	0.859846	2.07835	3.12369	2.00044	0.340553	5.94125	0.640001	0.107758	1.18198	1.00412	0.383423	1.83747	0.360116	2.03184	0.0825725	1.909	0.862968	0.995879	0.412729	5.9333	2.20108
4-imidazoleacetate	Amino Acid	Histidine Metabolism	0.885314	1.15176	0.969328	0.993568	1.71843	1.51912	1.70074	1.65398	0.550128	0.604278	1.42105	2.06503	0.929818	1.25122	0.550128	0.965116	1.55971	0.669338	0.973872	1.50626	0.923131	0.62866	1.21853	0.850843	1.27488	0.794181	1.54541	0.784017	0.925193	1.15592	1	0.948947	0.925385	2.17148	1.96206	1.41788	1.34588	0.800673
histidine	Amino Acid	Histidine Metabolism	1.0669	0.946438	1.19006	0.96207	1.0208	0.996354	1.19109	1.28647	0.967751	0.71878	0.901695	1.13399	0.972121	1.04039	0.890024	0.762236	1.00365	0.928218	0.82658	1.37014	1.01727	1.04193	1.0303	0.885854	1.34936	1.02038	0.886536	0.966381	0.755054	0.977625	0.801604	0.81915	1.23395	0.979028	1.1508	1.33876	1.02168	1.08599
hydantoin-5-propionic acid	Amino Acid	Histidine Metabolism	0.898324	0.74378	0.683956	2.04424	1.33059	0.228197	1.10635	0.6274	2.19749	2.30728	1.06623	1.349	0.854439	0.619913	0.600955	0.228197	1.26211	0.472594	1.16972	2.13741	1.14414	2.5618	1.76638	0.517872	1.0952	0.934806	0.349678	0.228197	0.428805	0.413404	0.536471	0.529081	1.06519	0.72871	0.717501	1.51966	1.1204	1.07174
imidazole lactate	Amino Acid	Histidine Metabolism	1.02358	1.63702	1.30849	1.49364	1.42873	1.06138	1.1275	0.968789	1.02545	0.852315	1.08708	1.9924	0.998831	0.733958	1.00117	0.695415	0.80072	0.785576	1.53684	0.97946	0.749085	1.35759	1.09169	1.05031	0.974574	0.504089	1.29802	1.01324	0.606939	0.552162	0.392042	0.727443	0.577296	0.986082	0.687804	1.04128	0.872093	1.26201
imidazole propionate	Amino Acid	Histidine Metabolism	0.926047	1.95757	0.502302	0.536666	0.613822	0.267164	1.50897	1.44637	0.267164	0.63949	1.4027	1.24282	2.25472	0.542436	1.06372	0.323107	0.832764	0.529263	0.267164	1.22418	1.46233	1.41475	0.52152	0.905821	1.26962	0.485814	6.34247	0.936277	0.267164	0.267164	0.452595	0.372034	4.15847	2.1061	0.416295	2.10599	4.55927	1.99565
N-acetyl-1-methylhistidine*	Amino Acid	Histidine Metabolism	0.686784	1.04319	0.869757	1.08955	0.679766	0.71762	0.889829	1.33795	2.84119	0.520924	0.620109	1.64318	0.520924	0.520924	0.520924	0.614924	0.520924	1.74395	2.0603	2.4146	0.823866	1.4302	0.956812	2.01877	0.849057	2.04487	0.520924	0.520924	0.875436	0.856784	1.50494	0.520924	0.520924	0.520924	0.520924	0.675823	1.26475	1.70481
N-acetyl-3-methylhistidine*	Amino Acid	Histidine Metabolism	0.701236	0.701236	0.701236	0.701236	0.701236	0.701236	0.701236	0.701236	0.701236	0.701236	0.701236	1.18338	0.701236	0.701236	0.701236	0.701236	0.701236	0.701236	0.701236	0.701236	0.701236	0.701236	0.701236	0.701236	0.701236	0.701236	0.701236	0.701236	0.701236	0.701236	1	0.701236	0.701236	0.701236	0.701236	0.701236	0.701236	0.701236
N-acetylhistidine	Amino Acid	Histidine Metabolism	1.04634	1.03101	0.956077	0.702986	1.06967	1.00745	1.14445	1.12057	1.20117	0.360317	0.833273	0.933765	1.27863	0.738391	1.27483	0.752725	0.992554	1.29187	1.25862	1.03572	0.910055	1.03782	0.715587	1.14641	0.962701	0.699547	0.908132	0.986635	0.859575	1.23726	0.982663	1.11379	0.66012	1.0681	0.850415	1.22786	0.817038	1.1464
trans-urocanate	Amino Acid	Histidine Metabolism	1.88014	0.938912	1.34206	0.676937	0.457462	1.55786	0.650604	1.82538	0.801908	0.662051	1.35536	0.578256	0.713667	1.25014	0.987195	0.777121	1.95812	1.46409	1.47238	1.05082	1.05513	1.44732	0.707783	1.0128	0.836119	1.07739	0.895586	0.685828	1.25674	0.414876	0.646326	1.10925	0.561022	0.831252	1.28324	0.89431	4.14144	1.29146
2,3-dihydroxy-2-methylbutyrate	Amino Acid	Leucine, Isoleucine and Valine Metabolism	0.622415	0.910091	1.13689	1.13973	1.20714	1.1482	0.745266	1.13668	0.795498	0.607664	0.688418	1.06242	0.827603	1.1248	0.506854	0.673828	1.65968	0.673897	0.994912	0.628267	1.17619	0.593216	0.673509	1.2005	0.956813	0.758791	1.2533	0.552411	0.655901	1.10515	1.0842	1.4456	1.10908	0.714456	1.29792	1.00509	1.46057	1.06774
2-hydroxy-3-methylvalerate	Amino Acid	Leucine, Isoleucine and Valine Metabolism	0.750433	1.68197	1.7306	2.15186	0.751167	1.3484	1.05279	1.0712	0.649291	0.56586	1.43546	0.936344	1.28456	0.853176	1.11717	1.02102	0.874098	0.978976	0.676904	1.43647	1.03131	1.0856	1.62148	1.72059	0.943531	0.878755	0.968659	0.718869	0.964684	0.897055	1.24616	0.763069	1.43187	0.962887	0.700415	1.03486	1.4745	0.848135
2-methylbutyrylcarnitine (C5)	Amino Acid	Leucine, Isoleucine and Valine Metabolism	0.621907	2.03583	0.917622	1.32655	1.17229	0.855317	1.08894	1.10252	1.44965	0.566607	1.48875	1.34936	0.89716	1.04075	0.544599	0.939834	1.42576	1.12585	0.705805	1.01122	0.777071	1.32426	1.60218	1.76095	0.985496	0.868822	0.736112	0.455075	1.92588	0.48312	0.407	0.387619	0.970143	0.98878	1.29343	0.848126	2.12045	1.09417
3-hydroxy-2-ethylpropionate	Amino Acid	Leucine, Isoleucine and Valine Metabolism	0.497924	1.41668	1.24437	1.69714	1.3279	0.890919	0.931255	0.94552	1.57298	0.968492	0.990982	1.37596	1.10638	0.97317	0.839319	0.573273	0.914683	0.522877	1.00902	1.433	0.939462	1.55242	0.902658	1.83401	1.12889	1.1946	0.738619	0.782162	1.04718	0.557504	0.670038	0.563692	1.08484	1.80146	0.897255	1.11906	1.50858	1.10096
3-hydroxyisobutyrate	Amino Acid	Leucine, Isoleucine and Valine Metabolism	0.467821	1.85276	0.722384	1.95925	0.522343	0.66246	0.477835	0.681453	1.69767	1.05792	1.02635	1.54134	1.29281	0.836387	1.0373	0.504855	1.20903	0.764693	1.44769	1.95771	0.320345	1.02352	1.45566	1.40659	0.786361	0.815021	0.662799	0.773102	1.36688	0.401039	0.767397	0.417359	1.18503	1.05276	0.976482	1.31693	0.958547	1.18463
3-methyl-2-oxobutyrate	Amino Acid	Leucine, Isoleucine and Valine Metabolism	0.639304	1.41588	1.27385	1.38927	0.899869	1.17128	0.935814	0.975459	1.08927	1.1445	0.996716	1.05282	0.996944	1.10583	0.795224	0.798646	1.05394	0.881648	0.960053	1.58942	0.59475	0.897288	0.90614	1.48301	1.21411	1.23266	0.950492	0.915361	1.00306	0.463547	1.08126	0.808851	1.19747	0.855648	0.963433	1.05437	1.17753	1.12774
3-methyl-2-oxovalerate	Amino Acid	Leucine, Isoleucine and Valine Metabolism	0.592923	1.51082	1.39485	1.85466	1.01806	1.08706	0.931616	0.936809	1.29204	1.11548	1.2766	1.00009	1.02115	0.939286	0.917754	0.89841	0.955436	0.973276	0.828271	1.70286	0.735234	0.865398	0.999915	1.58734	1.52265	1.11598	1.09239	0.727132	0.891943	0.46132	1.17037	0.960561	1.55203	0.862235	0.914874	0.978227	1.22481	1.04532
4-methyl-2-oxopentanoate	Amino Acid	Leucine, Isoleucine and Valine Metabolism	0.733061	1.55047	1.22639	1.79498	1.10004	1.01899	0.931747	0.964706	1.34734	1.18714	1.20447	1.04152	1.03624	1.06458	0.876422	0.706543	0.98101	0.821376	0.916905	1.69838	0.649698	0.888756	0.865807	1.47956	1.464	1.1231	0.954303	0.795347	0.844823	0.59356	0.876497	0.888459	1.39145	0.866728	0.924435	1.03161	1.15987	1.08398
alpha-hydroxyisocaproate	Amino Acid	Leucine, Isoleucine and Valine Metabolism	0.903122	1.7765	1.40746	2.6341	0.585745	1.17592	1.42782	1.32747	1.06433	0.956726	1.11695	1.14165	1.09288	0.843184	0.994704	0.951765	0.815704	1	0.878321	1.52586	0.847172	1.24252	0.952111	1.30657	0.768898	1.07968	0.987559	0.805057	0.828206	0.585745	1.83558	1.87831	1.39399	0.669239	1.00879	0.962284	0.906637	0.902846
alpha-hydroxyisovalerate	Amino Acid	Leucine, Isoleucine and Valine Metabolism	0.6475	1.42027	2.19104	1.92734	1.0007	1.2883	0.971462	1.11353	1.20254	1.02166	1.11266	0.917476	1.12007	0.887166	0.841717	0.914796	0.918413	0.883137	0.774934	0.969061	0.771972	1.14009	1.20278	1.83589	1.17602	1.02922	0.912918	0.857084	1.06539	0.365146	0.883294	0.879244	1.6252	0.999297	0.6838	1.06098	1.26804	0.659232
beta-hydroxyisovalerate	Amino Acid	Leucine, Isoleucine and Valine Metabolism	0.553542	1.56345	1.12231	2.63637	1.4062	0.751329	0.972504	1.26727	1.36486	0.972532	0.570767	0.644789	0.921623	0.912215	0.887474	0.650218	0.964487	1.353	1.81218	1.42477	0.889399	1.34597	0.99881	1.61813	1.16443	1.02533	1.31793	1.48328	0.699106	0.700168	1.00119	0.855056	1.50287	0.851119	0.858984	1.23978	1.47003	0.879882
ethylmalonate	Amino Acid	Leucine, Isoleucine and Valine Metabolism	0.455328	0.877704	1.20122	0.854341	1.32332	1.23234	0.769553	0.734671	1.22569	1.25362	0.708151	0.634943	1.09269	1.05183	1.2893	1.71679	1.07755	0.632807	0.689955	0.877127	0.593744	1.08039	1.16269	1.63836	0.74844	0.812561	0.877577	0.66567	4.64692	0.966308	0.501529	1.04405	2.6398	0.748378	0.641943	1.03369	1.13194	1.18243
isobutyrylcarnitine (C4)	Amino Acid	Leucine, Isoleucine and Valine Metabolism	0.81583	1.41119	1.87007	2.92329	1.54995	1.51199	1.77784	0.463201	2.1795	0.533209	0.904584	0.581512	0.700817	1.719	0.43148	0.82046	1.0439	0.85161	0.71937	1.22687	1.12522	1.49179	3.59046	1.67081	0.819284	0.849768	0.776671	0.495823	1.99794	0.480541	0.956105	0.712184	1.62701	0.932647	0.599978	1.46733	1.79353	1.41679
isobutyrylglycine	Amino Acid	Leucine, Isoleucine and Valine Metabolism	0.55211	1.12765	1.16541	1.05912	1.08292	0.55211	0.871941	0.55211	0.55211	0.736117	0.55211	0.55211	1.0016	0.757841	0.55211	0.843923	0.55211	0.55211	0.55211	0.67654	0.55211	0.55211	1.16687	1	0.55211	0.55211	0.55211	0.731457	0.728606	0.55211	0.55211	0.55211	1.00107	0.55211	0.705171	1.09175	1.73108	0.55211
isoleucine	Amino Acid	Leucine, Isoleucine and Valine Metabolism	0.718644	1.04989	1.04575	1.32279	0.976205	0.92869	0.947912	1.01009	1.13734	1.02398	1.1369	1.04923	0.879863	0.936824	0.952849	1.07939	0.948825	1.18107	0.940771	1.34605	0.989907	1.14519	1.12137	1.13447	1.32395	1.04177	1.0888	0.803319	0.97527	0.734549	0.948218	0.953948	1.20573	0.848594	0.941612	0.933531	1.20716	0.884314
isovalerate	Amino Acid	Leucine, Isoleucine and Valine Metabolism	0.674319	0.98116	0.924702	1.68374	1.19375	1.31207	0.730918	1.459	1.00105	1.11845	0.528889	0.743813	0.752149	0.862742	0.841035	0.809648	1.0109	1.36182	1.32506	0.873337	1.33665	1.14966	0.755829	0.998945	0.919583	0.763093	1.0398	1.23457	0.647032	1.06785	1.52403	1.49445	1.31428	0.842468	0.820303	0.900684	2.21087	1.05565
isovalerylcarnitine (C5)	Amino Acid	Leucine, Isoleucine and Valine Metabolism	0.620589	1.57194	0.891179	2.09969	0.836145	1.29812	0.898864	1.124	0.883814	0.999099	1.1101	0.953533	0.692504	1.05353	0.550415	0.655047	1.61802	1.46285	0.909944	1.01351	0.979341	1.66206	1.76954	1.64277	1.0009	0.784742	1.01207	0.481854	1.3574	0.523138	0.486416	0.532735	1.0047	0.439661	0.991472	1.12401	3.18103	1.42704
isovalerylglycine	Amino Acid	Leucine, Isoleucine and Valine Metabolism	0.312729	0.312729	0.312729	0.722419	0.312729	0.312729	1.94045	0.977537	2.23158	1.26262	0.312729	0.334224	1.41097	1.02246	1.15805	0.3944	1.16311	1.41944	2.62805	0.312729	0.312729	0.792125	0.312729	0.312729	0.773916	0.312729	0.56252	0.312729	0.312729	0.312729	0.402267	0.312729	1.26445	0.312729	0.469748	0.312729	2.39613	0.954
leucine	Amino Acid	Leucine, Isoleucine and Valine Metabolism	0.734826	1.00639	0.934961	1.33397	1.01112	0.845733	0.95297	0.986135	1.21945	1.09957	1.05346	1.01108	0.815135	0.990738	0.84315	0.889803	0.976415	1.13805	0.992763	1.46219	1.02336	1.12951	1.1254	1.10472	1.37802	1.04421	1.01796	0.76788	0.944055	0.626649	0.811791	0.863379	1.22142	0.791096	0.993612	1.04201	1.12817	0.888759
methylsuccinate	Amino Acid	Leucine, Isoleucine and Valine Metabolism	0.940395	1.0191	1.17313	0.967909	1.17163	0.91207	0.836836	0.814634	0.840408	1.04005	0.92092	0.678939	0.892818	1.01013	0.909299	1.03135	0.945085	1.20569	1.19879	1.41623	1.31798	0.936559	0.97785	1.06583	0.872082	1.3262	1.33232	1.07817	1.32764	1.35335	1.43754	1.4122	0.841791	0.64726	0.651282	0.921766	1.07646	0.989869
methylsuccinoylcarnitine (1)	Amino Acid	Leucine, Isoleucine and Valine Metabolism	0.414741	0.810147	1.22447	0.879633	1.85918	0.943279	0.758248	1.17292	0.923884	1.09983	0.72299	0.910734	0.852667	1.95722	1.00235	0.967081	1.8536	1.23726	1.39902	0.97686	1.03519	1.85413	0.997654	1.13148	1.42517	1.28365	0.802051	1.34873	1.23441	0.55773	0.924984	1.17344	0.815577	1.44301	0.957864	0.550373	0.915131	1.01677
N-acetylisoleucine	Amino Acid	Leucine, Isoleucine and Valine Metabolism	0.556073	1.36691	1.11146	1.55619	1.15299	0.792521	1.13702	1.43258	1.02064	0.983283	1.10611	0.91332	0.677954	0.793142	0.832541	0.973302	1.10157	1.48385	1.32422	1.3143	0.906338	1	0.950995	1.21	1.33872	0.839373	1.36115	0.556073	0.858489	0.868052	0.632472	0.809206	0.926171	1.03279	0.833312	1.24646	1.71402	0.978464
N-acetylleucine	Amino Acid	Leucine, Isoleucine and Valine Metabolism	0.628666	1.09976	1.00924	1.54146	1.00095	0.856603	0.78375	1.34453	1.59622	1.16347	0.937499	1.1958	0.694301	0.645847	0.706424	0.975077	0.958078	1.55584	1.19546	1.61279	0.894392	1.17105	0.97931	1.50355	1.03384	1.55825	1.01486	0.825657	0.905987	0.873794	0.999055	0.556207	0.81913	0.701913	1.04124	1.00109	1.60841	0.829669
N-acetylvaline	Amino Acid	Leucine, Isoleucine and Valine Metabolism	0.528996	0.528996	0.528996	0.528996	0.877026	0.528996	0.733795	1.41373	1.13211	1.3416	0.528996	0.528996	0.528996	0.528996	0.528996	0.528996	0.968669	1.06933	0.878809	0.528996	0.528996	1.10143	0.528996	0.528996	0.528996	0.528996	0.528996	0.528996	0.528996	0.528996	0.528996	0.528996	0.969321	0.528996	0.528996	0.528996	1.51234	1
tiglylcarnitine (C5:1-DC)	Amino Acid	Leucine, Isoleucine and Valine Metabolism	0.442058	1.58252	0.77445	1.20085	1.08778	0.897814	1.18267	0.79972	1.88311	0.575774	0.870662	0.966676	1.22433	1.34857	0.641192	0.918112	0.908485	0.428904	0.960379	1.05743	1.06044	0.918697	1.01036	0.933996	1.15358	1.06697	0.707795	0.671935	1.33813	0.721828	0.989639	1.11205	1.25931	1.05134	0.629372	1.85508	1.76105	1.05539
valine	Amino Acid	Leucine, Isoleucine and Valine Metabolism	0.707963	1.11906	0.950559	1.17192	0.922929	0.85497	1.0175	0.922865	1.20026	0.937458	1.00944	0.999248	0.868301	1.06856	0.842505	0.978254	0.966177	1.09763	0.901214	1.5403	0.850929	1.19672	1.20132	1.05277	1.38436	1.03243	1.01118	0.804201	1.00375	0.490919	0.778238	0.777179	1.18373	0.827871	1.00075	1.07057	1.11605	0.95426
2-aminoadipate	Amino Acid	Lysine Metabolism	0.644452	1	1.05865	0.867765	0.682625	0.437325	1.12091	0.60996	0.680142	0.69788	0.729489	1.18133	1.05381	1.41437	0.718542	0.801176	0.890702	1.11367	0.437325	1.70049	0.593052	1.63519	1.11958	1.92216	1.64633	1.30764	0.951637	0.437325	1.62224	0.437325	0.838298	0.857113	0.846481	0.579014	1.61256	1.68584	1.81746	1.014
3-methylglutarylcarnitine (2)	Amino Acid	Lysine Metabolism	0.719225	0.695928	0.871567	1.23192	1.5078	0.770399	1.05729	1.19222	0.998182	1.00219	1.22538	1.07502	0.726795	1.16199	0.790864	1.09008	1.16221	1.58893	1.43688	1.00862	0.730266	0.966584	1.00182	0.767847	1.18272	0.917869	0.938947	1.53589	0.455765	0.952758	0.786643	1.08447	0.729663	1.03761	0.726826	1.07188	0.934144	0.975091
5-(galactosylhydroxy)-L-lysine	Amino Acid	Lysine Metabolism	0.834106	0.64962	0.948638	1.41198	1.32104	0.752511	1.09697	1.41051	1.17687	1.4903	0.897845	0.871167	0.593376	0.882049	0.802614	1.07439	0.846268	0.998274	1.10359	1.00354	0.987639	1.41451	1.04826	1.09579	1.10774	0.773283	0.969012	0.976293	0.822641	0.770513	0.906791	1.15371	1.19626	0.646838	1.00173	1.06002	1.20221	1.39419
5-hydroxylysine	Amino Acid	Lysine Metabolism	0.985075	0.80436	1.2625	1.46459	0.818255	1.25735	1.08015	1.22443	0.988779	1.80685	1.00963	0.913879	0.796735	1.03192	0.947681	1.00831	0.843718	0.755972	0.991692	1.1225	0.667644	1.26266	0.784199	1.2218	1.14223	0.824995	1.04099	0.621383	1.20947	1.3448	2.85274	0.963196	1.01992	0.636876	1.20082	0.962347	0.868274	0.862747
6-oxopiperidine-2-carboxylate	Amino Acid	Lysine Metabolism	0.359676	0.359676	1.0078	0.359676	0.689672	0.359676	0.504825	1.14151	1.30316	1.20168	0.359676	0.50833	1.34597	0.733592	0.754522	0.359676	1.59569	1.00697	0.359676	0.359676	0.577003	0.359676	0.359676	0.993032	0.359676	0.764924	0.988238	0.359676	0.359676	0.359676	0.359676	0.359676	1.26462	0.359676	2.09022	0.359676	1.15169	0.359676
glutarate (pentanedioate)	Amino Acid	Lysine Metabolism	0.461377	0.82776	1.35866	1.52418	1.59679	0.710059	1.08795	1.20116	1.32093	1.54351	0.559947	0.57085	0.779454	1.03839	0.931195	0.909152	1.81539	1.79462	1.73811	0.867016	0.878316	0.911621	1.02368	0.753894	0.976315	1.34841	1.71014	1.70866	0.513464	0.738345	1.31444	1.62131	1.8403	0.600248	0.703822	0.920093	0.908798	1.14668
glutarylcarnitine (C5-DC)	Amino Acid	Lysine Metabolism	0.81499	1.03765	0.620526	0.619077	1.79195	0.697774	1.03527	1.07715	1.1642	0.811627	0.903834	1.0777	1.03232	1.13026	1.19239	0.829549	1.2865	2.26986	0.83161	1.20692	0.692715	1.14343	1.10853	1.12749	1.00326	0.996735	1.01545	0.540183	0.935783	0.471445	0.483419	0.939881	1.04888	0.7546	0.812792	0.944838	1.33223	0.777453
lysine	Amino Acid	Lysine Metabolism	0.792359	0.895872	0.947642	0.936922	0.983618	0.936286	1.14225	1.0016	1.04093	0.904468	0.924208	0.902007	0.894714	1.07964	0.906402	1.0437	0.875495	1.08467	0.957168	1.37466	0.988657	1.09885	0.998401	1.00575	1.25542	1.04866	1.0333	0.804552	1.04712	0.669721	1.05303	0.79013	1.18538	0.838643	1.08227	1.2715	1.02898	1.05395
N2-acetyllysine	Amino Acid	Lysine Metabolism	0.576564	0.576564	0.576564	0.576564	0.576564	0.576564	0.576564	0.576564	1	0.576564	0.576564	0.576564	0.576564	0.576564	0.576564	0.576564	0.576564	0.576564	0.576564	1.39021	0.576564	0.576564	0.576564	0.576564	0.576564	1.39407	0.576564	0.576564	0.576564	0.576564	0.874831	0.576564	0.576564	0.576564	0.576564	0.576564	0.576564	0.576564
N6,N6,N6-trimethyllysine	Amino Acid	Lysine Metabolism	0.732207	1.53008	0.892071	0.967003	1.02506	1.14221	1.02169	0.928008	0.876817	0.890919	1.17916	1.42311	0.930972	1.18809	0.830048	1.00827	0.67955	0.99398	1.18643	1.51324	0.803856	1.00732	1.28626	1.2444	1.00819	1.00602	1.12265	0.638717	0.93711	0.674734	0.628805	0.667535	0.887133	0.783639	1.09312	0.886263	1.71882	1.25698
N6-acetyllysine	Amino Acid	Lysine Metabolism	0.958668	0.945951	0.73956	1.10712	0.976919	0.91247	1.07549	0.871179	1.05253	1.29406	1.15257	1.09627	0.995707	0.917227	1.00429	1.15836	0.97102	0.730941	0.889194	1.01756	1.26044	1.15952	0.829579	1.01207	1.30135	1.17548	0.956351	0.735263	0.646863	1.25856	0.78978	0.990255	1.17482	0.702607	1.1034	1.15169	1.11867	0.928554
N-acetyl-cadaverine	Amino Acid	Lysine Metabolism	0.359152	0.359152	0.359152	0.359152	0.359152	0.359152	1.65755	2.31426	0.359152	0.359152	0.359152	0.359152	0.359152	0.359152	0.618567	0.359152	0.359152	0.359152	0.359152	1.38143	0.359152	0.359152	0.359152	0.359152	0.359152	0.359152	0.359152	0.359152	0.359152	0.359152	0.359152	0.359152	0.431872	0.359152	0.359152	0.359152	0.359152	0.359152
pipecolate	Amino Acid	Lysine Metabolism	1.42767	0.971429	0.732501	0.577558	1.02564	1.5343	1.12142	0.961241	0.974357	0.689422	0.738259	0.667987	2.97391	3.37142	0.963246	1.24956	4.13312	1.12649	0.739835	1.28971	0.470645	0.963059	0.836058	1.09983	0.777246	0.810047	4.61856	0.595169	1.26873	0.497739	1.13816	0.812284	1.07399	0.564993	10.6322	1.39311	1.10075	1.71583
2-aminobutyrate	Amino Acid	Methionine, Cysteine, SAM and Taurine Metabolism	0.868914	0.997637	0.773324	1.75692	0.993127	0.8737	0.871347	1.03125	1.58133	0.83375	0.760795	1.47973	1.24048	1.15976	1.34246	0.857677	1.43367	1.15698	0.993205	1.62328	1.00236	1.3682	1.45355	0.800158	1.17582	1.29468	0.988366	0.743312	0.936453	0.593654	0.808388	0.745945	1.20831	0.855083	1.05668	0.979152	1.32492	1.14473
2-hydroxybutyrate/2-hydroxyisobutyrate	Amino Acid	Methionine, Cysteine, SAM and Taurine Metabolism	0.547796	1.35844	0.874519	1.99959	0.877391	0.670811	0.839233	0.648929	1.99506	1.19185	0.708315	1.15192	1.03548	1.3216	1.0975	0.575477	1.14067	0.983668	1.04192	1.86971	0.803707	1.16217	1.27556	1.45021	0.790211	1.22178	0.873972	0.667112	1.31493	0.313456	0.968365	0.79174	1.07764	1.01633	0.957998	0.881297	1.0478	0.938444
alpha-ketobutyrate	Amino Acid	Methionine, Cysteine, SAM and Taurine Metabolism	0.532439	1.37533	0.179093	1.94468	0.179093	0.386275	0.179093	0.24822	0.179093	0.179093	1.02432	1.174	1.24771	1.37089	1.41695	0.179093	0.179093	0.179093	0.179093	0.943333	0.179093	0.536315	1.09655	2.00795	0.975679	0.179093	0.554784	0.179093	2.03713	0.179093	0.179093	0.179093	0.179093	0.65797	0.179093	0.179093	0.839735	0.179093
cystathionine	Amino Acid	Methionine, Cysteine, SAM and Taurine Metabolism	1.30738	0.640813	0.185081	1.4195	0.932547	0.759708	0.881682	1.17435	0.867131	0.585448	4.98884	0.504447	0.78282	1.16924	0.709062	1.55862	1.13692	1.46154	0.923417	1.35738	0.185081	0.185081	1.16498	1.00528	2.17125	1.60082	5.77763	0.185081	1	0.185081	0.775145	0.185081	0.942399	0.452392	0.702074	1.06025	1.22589	0.967604
cysteine	Amino Acid	Methionine, Cysteine, SAM and Taurine Metabolism	0.894825	0.659367	0.997006	1.16155	1.08283	0.936715	1.29987	1.43898	0.969206	1.3336	0.99239	1.10757	1.21317	0.731496	0.942829	0.93203	1.09164	0.882105	1.38625	1.34532	0.761798	1.26285	0.90509	0.910322	1.83136	0.720346	1.33365	1.23477	0.961341	0.918209	0.65634	0.909371	1.22775	1.00299	1.1382	1.31415	1.67445	0.958049
cysteine s-sulfate	Amino Acid	Methionine, Cysteine, SAM and Taurine Metabolism	0.744693	0.928728	0.903216	1.679	1.38671	0.567733	0.949083	1.41739	1.18765	1.32571	0.258433	0.372147	0.716308	0.935159	0.760589	0.903922	1.79644	1.99951	2.15961	1.11565	1.29063	1.49484	1.14145	0.551714	0.994113	0.997067	1.33899	1.59645	0.51883	0.647553	1.35804	1.30624	1.31233	0.503033	0.917331	1.00293	0.749966	1.3221
cysteine sulfinic acid	Amino Acid	Methionine, Cysteine, SAM and Taurine Metabolism	0.997316	0.437421	0.437421	1.49921	0.711144	0.724369	0.648538	1.2264	0.437421	1.48637	0.437421	0.437421	1.00268	0.437421	0.437421	0.67032	0.900191	0.780432	1.02791	1.5877	1.59847	2.5502	0.437421	0.437421	1.35873	0.437421	0.957856	1.35907	0.437421	2.03848	0.437421	1.14309	0.437421	0.437421	0.575709	0.437421	0.672147	0.630459
cystine	Amino Acid	Methionine, Cysteine, SAM and Taurine Metabolism	1.02621	0.81194	1.16353	1.22275	0.614547	1.13072	0.892048	1.04569	0.9262	0.944997	1.19225	0.971857	0.825729	1.33395	0.98635	1.0268	1.03416	0.983216	0.730537	1.01365	0.573255	1.3002	0.871465	1.25363	1.12433	0.832156	0.574957	0.76039	1.01978	0.762832	0.632803	0.789032	1.13252	1.04297	1.10085	1.02215	0.851677	1.37689
hypotaurine	Amino Acid	Methionine, Cysteine, SAM and Taurine Metabolism	1.20208	0.466195	0.928224	1.2881	0.943594	1.0117	0.94594	1.83893	0.793402	3.25303	0.652399	0.720777	1.4226	0.677692	1.49143	1.21196	0.817754	0.668533	0.896998	0.870099	3.94733	1.29467	0.697925	0.649088	1.08652	1.72471	0.639986	1.0554	0.614859	1.0806	3.52578	1.07912	1.24006	0.654492	1.09064	0.988296	0.776242	1.12848
methionine	Amino Acid	Methionine, Cysteine, SAM and Taurine Metabolism	0.982625	1.07568	0.941967	1.37028	0.990123	0.843322	1.03597	1.14801	1.08786	1.11366	0.961791	1.07357	0.937702	1.0435	0.963035	1.05366	1.00011	1.36004	0.826673	1.29411	0.995424	1.05152	0.99989	0.913537	1.21451	1.01879	0.933051	0.865889	0.866991	0.812895	0.880734	0.815421	1.44422	0.743493	0.997419	1.18695	1.12693	1.14263
methionine sulfone	Amino Acid	Methionine, Cysteine, SAM and Taurine Metabolism	1.501	0.39982	0.715988	1.42039	1.12435	0.265159	1.32811	1.03999	1.12853	1.03719	1.54811	0.624446	0.604968	0.44466	0.960091	1.14269	0.853353	0.65787	1.51637	0.745667	0.312223	2.97906	1.15012	0.962811	1.45637	0.333977	0.934972	1.7311	0.504714	0.265159	0.265159	0.370646	1.14931	0.495837	0.695734	1.42285	1.2745	1.99601
methionine sulfoxide	Amino Acid	Methionine, Cysteine, SAM and Taurine Metabolism	0.726769	0.94593	0.945288	0.983471	1.20613	0.666118	1.01682	1.10178	1.40853	1.5368	1.23529	0.944293	0.785652	0.887731	0.895715	1.12199	1.23206	1.38771	1.27476	1.10256	0.654666	1.00123	1.09366	0.876328	1.05453	0.93166	1.03689	0.990739	0.692043	0.373983	0.731328	0.348101	1.41921	0.613958	1.09282	1.10951	1.01434	0.998772
N-acetylmethionine	Amino Acid	Methionine, Cysteine, SAM and Taurine Metabolism	0.871319	0.871319	0.871319	0.871319	0.871319	0.871319	0.871319	0.871319	0.871319	2.52224	0.871319	0.871319	0.871319	0.871319	0.871319	0.871319	0.871319	0.875222	0.871319	0.871319	0.871319	1	0.871319	0.871319	0.871319	0.871319	0.871319	0.871319	0.871319	0.871319	0.871319	0.871319	0.871319	0.871319	0.871319	0.871319	1.55299	0.871319
N-acetyltaurine	Amino Acid	Methionine, Cysteine, SAM and Taurine Metabolism	1.17782	0.940898	1.35603	1.42691	0.866596	1.04118	1.21677	1.52249	0.653054	1.49108	1.02976	1.15317	0.828161	0.899481	0.861011	1.31029	0.784641	0.693152	0.699981	0.808739	2.19782	0.950215	1.29411	1.36494	0.722372	1.31595	0.970245	0.511886	0.96661	1.45499	1.56956	0.769208	0.513744	1.27588	0.913004	1.28643	1.0355	0.815989
N-formylmethionine	Amino Acid	Methionine, Cysteine, SAM and Taurine Metabolism	1.0832	1.06214	1.09493	1.31604	0.969271	0.939507	0.974501	1.25716	1.04619	1.13496	1.18095	0.986154	0.917685	0.936114	1.02686	0.976042	1.03049	1.22949	1.05167	0.943811	0.974014	0.827232	1.17777	1.00649	1.0133	0.947439	0.96569	0.97737	0.991726	0.993507	0.881927	0.923162	0.828986	0.960494	1.05487	1.08528	1.24986	1.11925
S-adenosylhomocysteine (SAH)	Amino Acid	Methionine, Cysteine, SAM and Taurine Metabolism	0.723522	0.723522	0.723522	0.723522	0.723522	0.723522	0.723522	0.723522	0.723522	2.20783	0.723522	0.723522	0.723522	0.723522	0.723522	0.723522	0.723522	0.769977	0.723522	0.723522	1.45096	0.723522	0.723522	0.723522	0.832623	0.723522	0.723522	0.723522	0.723522	0.723522	1.16738	0.723522	0.723522	0.723522	0.723522	0.723522	0.723522	0.723522
S-methylcysteine	Amino Acid	Methionine, Cysteine, SAM and Taurine Metabolism	1.46067	0.639523	0.88846	1.47079	1.16756	1.39632	0.790013	1.16881	0.93156	0.803605	0.689696	0.769891	2.03009	1.55205	1.00786	1.04508	3.40764	0.870739	0.95719	1.26542	0.813415	1.13595	0.685493	0.621436	0.868356	0.706348	2.78472	1.14087	0.770207	1.08294	0.992139	0.958243	1.30002	0.606237	3.75962	0.751692	1.38987	1.5947
S-methylcysteine sulfoxide	Amino Acid	Methionine, Cysteine, SAM and Taurine Metabolism	1.46563	0.465218	0.97508	1.02924	2.48285	1.2187	0.83654	0.794894	1.6914	0.680541	0.661544	0.917196	1.76935	1.12936	1.02492	1.14851	1.40677	0.578635	0.603601	1.8745	0.72386	1.04554	0.927116	0.423515	0.85213	0.438044	3.39027	1.15476	0.494293	1.18909	0.574786	0.904129	1.69725	0.764753	2.88076	0.514335	1.80003	2.60618
S-methylmethionine	Amino Acid	Methionine, Cysteine, SAM and Taurine Metabolism	0.396516	1.62944	0.396516	0.396516	1.06735	0.396516	0.396516	0.396516	0.396516	0.396516	0.396516	0.830764	0.396516	0.396516	0.396516	0.396516	0.810411	0.396516	0.396516	0.396516	0.396516	0.902138	2.449	0.396516	0.396516	0.396516	1.47669	0.396516	2.32524	0.396516	0.426895	1.42499	0.396516	0.653645	0.396516	0.396516	0.932653	1.53662
taurine	Amino Acid	Methionine, Cysteine, SAM and Taurine Metabolism	0.911946	0.743861	1.22611	1.36475	0.667412	1.45617	1.00064	0.66943	0.654977	4.43446	1.03765	0.8477	0.999126	0.815178	1.21531	1.30759	0.568943	0.617119	1.0734	1.12477	4.80955	0.910769	1.32562	1.61907	1.73126	2.60352	1.06355	0.738434	0.615184	2.0056	4.51637	0.999359	0.808595	0.666127	1.02024	0.827486	0.819885	0.911611
2-hydroxyphenylacetate	Amino Acid	Phenylalanine and Tyrosine Metabolism	0.622836	1	0.765905	1.21733	0.831889	1.10983	0.537764	1.20689	1.96257	0.51376	0.73668	1.65254	0.877295	0.51376	0.662157	0.887196	0.897903	0.51376	0.678216	0.51376	0.716512	1.79585	0.51376	0.676607	1.15887	0.51376	1.33669	1.09464	1.51877	1.41471	1.35643	0.773006	0.869635	1.93126	1.37073	0.51376	1.0656	0.51376
3-(3-hydroxyphenyl)propionate	Amino Acid	Phenylalanine and Tyrosine Metabolism	0.455399	1.26249	1.59051	0.18175	2.43314	1.33612	4.23456	1.90453	0.182731	0.559649	0.425035	2.35488	1.04175	0.18175	0.967616	0.308297	3.81185	0.682486	1.80022	2.04949	0.18175	1.27668	1.03238	0.637838	0.738299	0.484252	1.66264	0.822722	0.724334	0.18175	0.18175	0.726723	2.7227	0.71969	0.766122	0.287289	1.2899	3.21012
3-(3-hydroxyphenyl)propionate sulfate	Amino Acid	Phenylalanine and Tyrosine Metabolism	0.356845	0.389272	1.49881	0.356845	2.73569	0.356845	6.64906	0.96155	0.356845	0.356845	0.356845	1.99936	0.413429	0.356845	0.43385	0.356845	2.3847	0.356845	1.10642	1.68138	0.356845	0.774468	0.513432	0.726314	0.466054	0.356845	1.03845	0.356845	2.22637	0.356845	0.356845	0.462201	1.21201	0.356845	0.356845	0.356845	0.781964	1.92323
3-(4-hydroxyphenyl)lactate	Amino Acid	Phenylalanine and Tyrosine Metabolism	0.871406	1.91301	0.992081	1.39773	1.22034	0.94343	1.2114	0.932896	1.00792	1.14398	1.33189	0.900906	1.11131	1.06434	1.02308	1.10884	0.691417	1.37302	0.505184	1.21249	0.677502	0.978735	1.5762	1.38024	1.02997	0.826051	1.02303	0.741802	0.930206	0.610776	0.722088	0.920813	0.749167	0.679872	1.03103	1.25843	0.976059	0.829179
3-(4-hydroxyphenyl)propionate	Amino Acid	Phenylalanine and Tyrosine Metabolism	0.5833	2.40143	0.5833	0.5833	1.19541	0.5833	0.77789	1	0.5833	0.5833	0.5833	0.67813	0.964876	0.5833	1.22911	0.5833	2.41628	0.5833	1.33323	0.769771	0.5833	0.5833	0.730587	0.5833	1.09828	0.5833	0.654854	0.5833	0.5833	0.5833	0.5833	0.5833	4.01688	0.5833	0.5833	1.54247	0.771962	0.5833
3-methoxytyrosine	Amino Acid	Phenylalanine and Tyrosine Metabolism	1.6011	0.771433	1.05182	0.799163	0.976093	0.761297	0.97713	1.76364	0.996036	1.79718	1.26491	0.991848	1.24495	0.747699	1.39294	0.984587	0.994799	1.11322	1.22115	1.07244	1.18998	1.37981	1.14223	0.754573	1.09801	1.00396	0.851768	1.29157	0.95703	0.80213	0.789095	0.9198	0.902918	1.03047	0.73141	1.19692	0.953096	1.58044
3-phenylpropionate (hydrocinnamate)	Amino Acid	Phenylalanine and Tyrosine Metabolism	0.689028	0.353882	2.44115	1.54374	4.60318	3.18393	1.28498	0.586856	0.818041	1.05786	0.610993	0.206593	0.630649	1.6126	0.449473	1.79268	0.233059	0.699401	0.432007	0.204241	0.604723	2.97014	1.74715	3.32883	0.675898	0.942141	0.356915	1.82889	2.67633	1.22796	2.78329	2.40354	0.825175	2.27334	1.80277	0.329277	0.379409	2.82443
4-hydroxyphenylacetate	Amino Acid	Phenylalanine and Tyrosine Metabolism	0.526443	1.27493	0.526443	0.526443	1.27733	0.526443	0.526443	0.526443	0.526443	0.526443	0.526443	0.526443	0.526443	0.526443	0.526443	0.526443	0.552257	0.526443	0.526443	0.526443	0.526443	1	0.526443	0.526443	0.526443	0.526443	0.526443	0.526443	0.526443	0.526443	0.526443	0.929714	1.75033	0.526443	0.526443	0.526443	0.526443	0.526443
4-hydroxyphenylpyruvate	Amino Acid	Phenylalanine and Tyrosine Metabolism	0.76885	1.08967	0.72403	1.00264	1.3524	0.659779	1.25411	0.869241	0.873216	1.30612	1.48997	0.726549	0.793297	1.01815	0.911363	1.0018	0.943092	1.13432	0.659779	0.712067	0.659779	0.998196	0.950287	1.46854	1.11091	0.659779	0.884676	0.828161	1.12029	0.659779	0.659779	0.659779	1.13987	0.747793	1.16732	1.16917	1.54236	0.951397
5-bromotryptophan	Amino Acid	Phenylalanine and Tyrosine Metabolism	1.18832	0.728239	0.689474	0.701422	1.18227	0.838068	1.262	1.49654	1.00284	0.986662	1.32218	0.814483	1.06631	0.644076	1.43058	1.15649	0.909549	0.914514	0.765094	1.97511	1.17821	0.955012	0.763163	0.882274	1.4421	1.4916	1.23708	0.640418	0.899148	0.975157	1.01314	1.079	1.09717	1.04968	0.825181	0.997164	0.760254	1.26676
dopamine 3-O-sulfate	Amino Acid	Phenylalanine and Tyrosine Metabolism	1.11294	1.4012	1.14752	0.588626	0.613233	0.586258	1.01172	1.43777	1.02512	0.6785	2.3039	1.8728	1.56734	0.553558	1.64673	0.707073	0.708459	1.13371	0.537919	1.21098	0.841784	1.06018	0.848443	0.988283	0.691868	1.0504	0.607401	0.510704	0.812451	0.193646	0.608787	1.11107	0.64554	1.13284	1.0549	2.11003	0.789682	1.39573
dopamine 4-sulfate	Amino Acid	Phenylalanine and Tyrosine Metabolism	0.834109	0.972707	0.415179	0.415179	0.415179	0.415179	0.415179	0.415179	0.665664	0.415179	2.79071	1.40554	0.415179	0.415179	1.41301	0.415179	0.415179	0.415179	0.415179	0.415179	0.415179	0.415179	0.415179	0.415179	0.415179	0.415179	0.415179	0.415179	0.415179	0.415179	0.415179	0.415179	0.415179	0.415179	1.02729	0.415179	0.415179	0.415179
gentisate	Amino Acid	Phenylalanine and Tyrosine Metabolism	0.411788	0.500979	0.718244	0.411788	1.09086	1.78904	1.6826	0.155137	0.411788	0.411788	0.364422	0.411788	0.411788	0.456794	0.411788	2.10277	2.31726	0.411788	0.56051	1.08577	0.142209	1.39862	1.09271	0.411788	0.615916	2.37693	0.453404	0.402538	1.54013	1.01382	0.711225	0.378337	0.986179	1.41184	0.411788	1.25495	0.970223	1.19938
homovanillate (HVA)	Amino Acid	Phenylalanine and Tyrosine Metabolism	1.09165	0.616376	0.843702	1.66	0.860018	0.623244	0.826222	1.11824	1.00742	1.56017	0.908281	0.682884	1.03591	0.616376	1.21362	1.04261	1.48729	0.845983	0.942643	1.27284	0.616376	0.985633	0.937215	1.14169	1.17715	0.679516	0.817172	0.616376	0.616376	0.616376	0.616376	0.616376	1.00507	0.875814	1.02611	1	1.04321	0.817781
homovanillate sulfate	Amino Acid	Phenylalanine and Tyrosine Metabolism	0.773196	0.773196	0.773196	0.773196	0.773196	0.773196	0.773196	0.773196	0.773196	1.2268	0.773196	0.773196	0.773196	0.773196	0.773196	0.773196	0.773196	0.773196	0.773196	0.773196	0.773196	0.773196	0.773196	0.773196	0.773196	0.773196	0.773196	0.773196	0.773196	0.773196	0.773196	0.773196	0.773196	0.773196	0.773196	0.773196	0.773196	0.773196
N-acetylphenylalanine	Amino Acid	Phenylalanine and Tyrosine Metabolism	0.679624	1.25352	0.919307	1.1328	0.70987	0.765513	0.719359	1.23326	0.966126	0.885832	0.999687	1.00624	0.861892	0.761322	0.807436	1.18478	0.748261	1.75186	1.29249	1.6896	0.800853	1.42819	1.08492	1.59541	1.35791	1.35933	1.00031	0.618473	1.11232	2.07736	1.12987	0.994297	0.709785	0.755523	0.986659	1.00454	1.16354	0.949903
N-acetyltyrosine	Amino Acid	Phenylalanine and Tyrosine Metabolism	0.719751	0.537309	0.819746	0.690821	1.18779	0.537309	0.789517	2.17575	1.53555	1.04876	1.65842	0.850797	0.563903	0.537309	1.0476	1.34872	0.630528	5.15415	0.896748	1.54163	0.537309	1.57504	1	1.66755	1.58625	0.743253	0.781047	0.82394	0.93946	0.537309	0.537309	0.537309	0.894956	0.537309	1.55655	1.32683	1.64816	0.867967
N-formylphenylalanine	Amino Acid	Phenylalanine and Tyrosine Metabolism	0.454943	0.978748	1	1.91527	1.35482	0.454943	0.55479	0.454943	0.454943	0.454943	0.915176	0.454943	0.454943	0.690338	0.663522	0.454943	0.66927	0.7802	0.454943	2.00259	1.6818	0.454943	0.454943	1.4096	1.19869	1.15034	0.454943	0.454943	1.52032	2.42277	1.08031	1.23894	0.674903	0.710766	0.454943	0.713468	0.454943	0.454943
o-cresol sulfate	Amino Acid	Phenylalanine and Tyrosine Metabolism	0.427888	0.550053	6.57587	1.39915	0.676938	0.427888	1.35652	0.642454	0.427888	0.427888	4.388	0.427888	0.522521	0.427888	0.591082	1.6349	0.427888	0.427888	0.427888	0.551083	1.23326	0.427888	1.04401	0.444175	2.14916	0.743975	2.62836	0.427888	0.692668	1.16083	0.8832	0.427888	0.427888	0.427888	0.490462	1.04371	12.5926	1
p-cresol sulfate	Amino Acid	Phenylalanine and Tyrosine Metabolism	0.416719	0.330333	2.28587	3.50035	3.29268	1.30216	1.07603	0.57498	1.80954	0.735004	0.698816	0.967332	0.548722	1.03267	0.683776	0.920306	1.28829	1.24284	1.14234	1.45571	1.5505	2.02926	1.51766	1.92567	0.329686	0.434395	0.285197	0.788639	2.04541	0.964929	1.89484	0.719803	0.518295	1.28553	0.887216	0.0585143	0.640292	1.27097
p-cresol-glucuronide*	Amino Acid	Phenylalanine and Tyrosine Metabolism	0.697069	0.150343	1.88785	11.9385	6.8888	2.89707	0.633042	0.112834	2.46745	1.13617	1	0.757903	0.807314	1.14123	0.908171	0.846951	0.77565	2.56467	1.67973	1.23741	3.79552	4.17589	4.22886	3.25421	0.112834	0.215478	0.112834	1.56019	2.94387	0.673098	4.0471	0.423897	0.443039	0.933192	0.882016	0.112834	0.377073	0.862288
phenol sulfate	Amino Acid	Phenylalanine and Tyrosine Metabolism	0.572689	0.476209	0.683956	3.34216	1.90548	1.09888	1.19864	4.24572	0.773043	0.587172	1.1728	0.745468	1.01804	1.93079	1.5576	1.01062	0.647895	0.693549	1.37125	1.69851	1.28336	0.989379	1.76254	0.914628	1.96006	1.24526	0.655143	0.509678	0.72228	0.56098	0.701051	0.741399	0.680699	0.708164	1.05084	1.67508	0.966234	1.49247
phenylacetate	Amino Acid	Phenylalanine and Tyrosine Metabolism	0.141796	0.141796	0.141796	1.70217	1.46244	0.141796	0.141796	0.141796	0.141796	0.141796	0.141796	0.141796	0.141796	0.141796	0.141796	0.141796	0.141796	0.537561	0.141796	0.141796	0.141796	0.141796	0.141796	0.141796	0.141796	0.141796	0.141796	0.141796	0.141796	0.141796	0.141796	0.141796	0.141796	0.141796	0.141796	0.141796	0.141796	0.141796
phenylalanine	Amino Acid	Phenylalanine and Tyrosine Metabolism	0.873418	1.24232	0.872437	1.20844	0.997217	0.871902	0.994826	0.931961	1.0378	1.23295	1.07204	0.958663	0.87086	1.00856	0.896508	1.18835	0.969409	1.03674	0.960243	1.18034	0.907471	1.05561	1.098	1.01152	1.1586	0.942508	0.909907	0.794482	1.11537	1.004	0.789152	0.944037	1.14949	0.843443	1.00278	1.08883	1.07475	0.967472
phenyllactate (PLA)	Amino Acid	Phenylalanine and Tyrosine Metabolism	0.839288	1.78458	1.07746	1.84184	1.24559	1.29349	1.0399	0.788604	0.961287	1.20538	0.975758	1.0285	0.93865	0.818782	1.01018	1.33928	0.778535	0.753114	0.804456	1.01507	0.698534	1.08871	1.36487	1.35149	1.04871	0.716796	1.09488	0.72122	1.06005	1.04314	0.708359	0.989817	0.938415	0.833479	0.81745	1.06443	0.950909	0.840183
phenylpyruvate	Amino Acid	Phenylalanine and Tyrosine Metabolism	0.786882	1.34607	1.16698	1.49921	1.17521	1.04796	0.966692	0.643531	0.774035	0.621616	1.11409	0.859485	1.01013	1.14437	0.68063	1.23453	0.809746	1.02429	1.18826	0.766369	0.842919	0.67654	0.679616	1.35309	1.21148	0.827017	1.30695	0.856278	1.00423	1.1783	1.27922	1.11569	0.995768	0.738483	0.872531	0.701834	1.28128	0.714155
thyroxine	Amino Acid	Phenylalanine and Tyrosine Metabolism	0.759004	1.15752	0.894045	1.12998	0.98695	1.17825	1.03925	1.06638	0.504135	1.00165	1.3948	1.04748	0.947133	0.920086	0.745159	1.04227	1.14386	1.14545	0.895642	1.10178	0.982012	1.06161	0.962583	1.00978	1.02188	0.985389	0.998351	0.81376	0.851423	0.600547	1.03018	0.757185	0.839939	1.13188	0.967902	1.35879	1.10489	0.739385
tyramine O-sulfate	Amino Acid	Phenylalanine and Tyrosine Metabolism	2.34267	0.273273	4.14918	4.91016	1.84569	0.986461	0.566397	2.63523	0.909465	1.42701	1.21634	1.66946	0.553205	0.273273	0.42479	0.666106	0.55661	6.01967	0.273273	1.00432	1.33249	22.3427	1	0.502843	0.273273	0.923838	0.983152	0.566007	4.04742	2.33606	1.00828	0.423206	0.273273	0.720305	0.572541	1.2946	0.273273	0.367186
tyrosine	Amino Acid	Phenylalanine and Tyrosine Metabolism	0.747412	1.17698	0.744179	0.825034	1.03969	0.996857	1.17962	0.966002	0.767597	1.13561	1.47322	0.849957	0.916217	1.07109	0.910642	1.12668	0.879127	1.72782	0.641484	1.22114	0.950949	1.06214	1.00314	1.07884	1.15507	0.925796	0.983319	0.773207	1.26854	0.834043	1.07573	0.943821	1.09079	0.65987	1.21022	1.22134	1.25989	0.786251
vanillactate	Amino Acid	Phenylalanine and Tyrosine Metabolism	0.794846	1.11975	1.37662	1.22904	0.416323	0.909787	0.781408	1.31994	0.416323	0.805932	1.05677	1.06384	0.821141	0.874542	1.10625	1.66887	0.416323	0.416323	0.416323	0.896551	0.416323	0.868404	0.416323	1.0517	0.775271	1.04157	0.980262	1.12162	1.58161	0.416323	0.416323	0.416323	0.80965	1.30467	1.01974	0.952345	0.416323	0.825008
vanillylmandelate (VMA)	Amino Acid	Phenylalanine and Tyrosine Metabolism	0.97105	0.755349	1.2619	1.3633	1.12796	0.956078	0.986985	1.19134	0.975973	1.58206	1.43074	1.32507	0.952848	0.817036	1.10084	0.890558	0.922648	0.799355	1.30117	0.977394	1.63929	1.27431	1.04788	1.09442	0.664175	1.2079	0.865855	1.54225	0.836838	1.42779	1.00023	0.938994	0.832733	0.999765	0.772217	1.20839	1.12573	0.868117
4-acetamidobutanoate	Amino Acid	Polyamine Metabolism	0.844564	0.843079	1.00274	0.913964	1.26356	1.25126	1.45493	1.29977	0.993109	0.997256	1.78774	0.912133	0.745349	0.883029	0.888675	2.26775	0.959299	1.27961	1.29337	1.27121	0.656323	1.83718	1.22843	1.63345	0.959866	0.643712	1.04637	1.82618	0.743557	0.362157	0.590131	0.888166	1.44958	0.653349	0.914974	1.27532	2.26367	4.417
5-methylthioadenosine (MTA)	Amino Acid	Polyamine Metabolism	0.902675	1.06717	0.856625	1.04067	1.10106	1.01288	0.990003	0.994646	1.25226	1.08918	1.00187	0.998131	0.687105	1.07402	0.749212	0.97359	0.925936	0.95791	1.07058	1.27179	0.811606	1.14467	1.30852	1.07337	1.29687	0.800376	0.992082	0.679041	1.10312	0.895421	0.596209	0.736974	1.14333	0.642667	1.21242	1.22601	1.55354	0.938731
acisoga	Amino Acid	Polyamine Metabolism	0.83354	0.805858	0.949408	0.920384	1.00782	0.427468	1.40987	1.37634	1.37767	1.05328	0.296764	1.04138	0.589444	0.460987	0.355108	0.641826	1.57831	1.92536	2.05463	1.54422	1.00825	0.86524	1.42119	1.2587	1	1.22098	1.01297	0.296764	2.30671	0.720528	1.00452	0.738164	1.06919	0.463691	0.494553	0.915194	0.98026	0.850404
N-acetylputrescine	Amino Acid	Polyamine Metabolism	0.830712	0.746656	1.05974	1.32284	0.94678	0.919271	0.857259	1.66429	0.82516	1.08022	0.966817	0.739185	0.910406	1.11505	0.975017	0.994343	1.10982	0.846976	1.45519	1.07303	1.01821	1.21958	1.2405	1.25676	1.03878	0.809777	0.999957	1.40066	1.08496	0.833935	1.00004	0.729514	1.16195	0.754818	1.27451	1.12885	0.965553	0.976119
spermidine	Amino Acid	Polyamine Metabolism	0.215173	0.403117	1.67681	1	0.440773	3.97469	0.745288	0.630494	0.215173	5.09019	1.67438	0.666916	0.83637	1.81519	0.775676	1.47208	0.503492	0.267548	0.215173	1.25202	6.85211	0.215173	2.13319	4.40578	3.02421	5.15514	1.42532	0.591711	0.215173	6.32715	12.7203	3.32282	0.35989	0.672626	0.741159	0.575713	0.215173	0.230332
3-indoxyl sulfate	Amino Acid	Tryptophan Metabolism	1.26614	0.982401	1.3806	2.02411	1.1942	0.954649	0.833003	1.37936	1.46427	0.39883	1.73488	0.782873	0.689198	1.7132	0.734996	1.8602	0.539541	0.980691	0.874542	1.31795	1.60842	0.913096	2.12604	2.05466	0.506371	1.11066	0.875274	0.446855	1.18632	0.71421	0.786274	0.765261	1.15688	1.0176	1.0638	0.538258	0.929921	2.21802
5-hydroxyindoleacetate	Amino Acid	Tryptophan Metabolism	1.16443	0.497496	0.914638	1.35379	2.27643	0.927681	1	0.497496	0.910136	0.817709	1.08889	1.8351	1.09479	0.718606	1.34013	0.926206	0.721944	0.497496	1.8311	0.497496	0.497496	0.497496	0.497496	1.47867	0.497496	0.965491	0.497496	0.497496	0.712861	0.497496	0.497496	0.729591	0.497496	1.23505	0.57195	0.497496	1.26998	1.22037
C-glycosyltryptophan	Amino Acid	Tryptophan Metabolism	1.12704	0.826978	0.943228	1.24599	1.35303	0.852666	1.07058	1.14732	1.15303	1.10699	1.24224	1.05139	0.941523	0.999276	1.00072	1.28779	0.991114	0.675945	1.40589	1.03827	1.25549	1.42946	1.293	0.943397	1.39963	0.986789	0.721723	0.616225	0.479351	0.904157	0.828677	0.878385	0.610642	0.96352	0.971204	1.23946	0.797356	1.15087
indole-3-carboxylic acid	Amino Acid	Tryptophan Metabolism	0.696387	0.696387	0.696387	0.696387	0.696387	0.696387	0.696387	0.696387	1.68822	0.823469	0.696387	0.696387	0.696387	0.696387	0.696387	0.696387	0.696387	0.754822	0.696387	0.696387	0.696387	1.17653	0.696387	0.696387	0.696387	0.696387	0.696387	0.696387	0.696387	0.696387	0.696387	0.696387	0.696387	0.696387	0.696387	0.696387	1.81067	0.696387
indoleacetate	Amino Acid	Tryptophan Metabolism	1.02213	1.05297	0.922851	1.06233	2.50736	0.746511	1.01923	1.5554	1.36833	0.801607	0.788149	0.946211	0.77552	0.878205	0.962548	1.40475	1.59273	0.860809	0.978868	1.1351	0.749798	0.967758	1.01748	1.09992	0.844895	0.61599	1.41191	0.97202	2.27262	1.20399	0.925867	0.711913	0.98252	0.813917	1.81118	1.13193	1.53992	1.78552
indoleacetylglutamine	Amino Acid	Tryptophan Metabolism	0.897589	0.322689	0.322689	0.602547	0.322689	1.30803	0.322689	1.30672	1	0.322689	1.66498	1.10596	0.76877	0.917721	0.6549	1.18983	0.973934	1.51471	0.322689	1.6774	0.493784	0.720303	0.419729	0.859535	2.8906	0.949414	1.34725	0.322689	1.73519	0.454723	0.772928	0.322689	0.322689	0.322689	1.65748	1.41362	2.34822	1.37005
indolelactate	Amino Acid	Tryptophan Metabolism	0.870522	1.42099	0.9366	0.923397	1.78614	1.58552	1.50697	1.38597	1.15374	0.992153	1.35277	0.894645	0.960454	1.06745	0.886815	1.5357	0.910377	0.953169	0.673281	1.09964	0.606433	1.59177	1.12315	1.30797	1.37833	0.640315	1.47926	0.843541	0.8212	0.642175	0.545923	0.750348	0.942632	0.916738	1.05933	1.30665	1.57314	1.00785
indolepropionate	Amino Acid	Tryptophan Metabolism	0.765119	0.820699	1.00905	0.303799	2.13218	0.516396	1.29352	0.780216	0.204624	0.652543	1.16544	1.4156	0.883607	0.646653	0.219389	1.1367	1.01658	0.83727	1.05425	0.672586	0.602332	0.947352	1.47682	1.86371	1.38711	0.644722	2.25049	2.13845	1.83693	0.990952	0.784363	1.33876	1.98553	1.75244	1.9058	0.644132	1.50782	0.843427
indolepropionylglycine	Amino Acid	Tryptophan Metabolism	0.873708	0.78331	0.78331	0.78331	0.78331	0.78331	0.78331	0.78331	0.78331	0.78331	1.48855	2.26574	0.78331	0.78331	0.78331	0.917402	0.78331	0.78331	0.78331	0.78331	0.78331	0.78331	0.78331	1.55005	1.1794	0.78331	0.78331	0.78331	0.78331	0.78331	0.78331	0.78331	0.78331	0.78331	1	0.78331	0.868919	0.78331
kynurenate	Amino Acid	Tryptophan Metabolism	0.684385	1.56321	0.661495	1.13626	1.2972	1.08199	1.10259	0.902838	1.24628	1.11018	1.28945	1.5333	0.257609	1.20224	0.756286	0.804103	0.931175	1.00176	0.957252	1.73617	0.599154	1.15072	1.21735	1.31592	1.02102	0.903403	0.86198	0.804783	0.987921	0.675672	0.462326	0.998245	0.785628	0.843241	1.32588	1.42496	1.79139	0.907782
kynurenine	Amino Acid	Tryptophan Metabolism	1.00089	1.16276	0.761422	1.59687	1.16744	0.894339	1.18815	1.20409	0.99911	1.43649	1.31523	0.950491	0.816141	0.852209	0.899668	1.06329	0.927425	1.06418	1.18057	1.24862	0.7593	1.55467	1.223	1.00717	1.23937	0.921758	0.981026	0.851305	0.795565	0.634738	0.906363	0.938703	0.763205	0.878224	1.09043	1.19279	1.38795	0.964078
N-acetyltryptophan	Amino Acid	Tryptophan Metabolism	0.967643	1.22761	1.12941	0.655771	0.810616	0.910967	0.867577	1.1891	0.721986	1.13	1.75744	0.687564	0.844281	0.67191	1.03851	1.2977	1.0183	2.11034	0.685195	1.67783	0.482606	1.48083	0.940465	1.43539	2.0644	0.694548	1.46775	0.4639	0.510764	1.24925	0.46942	0.975718	1.00606	0.760378	1.42307	1.20103	1.32944	0.99394
picolinate	Amino Acid	Tryptophan Metabolism	0.669859	1.12708	0.915935	3.12485	1.29228	0.818801	1.22648	0.937266	1.44611	1.0337	0.563824	1.02404	0.755366	0.998894	1.00111	0.480624	1.59726	1.45749	0.80327	1.93886	0.713232	1.19073	0.88846	0.794855	0.97067	0.851726	0.994466	1.16546	1.12605	0.576956	0.8683	0.824418	1.2886	0.935983	1.16551	1.06336	1.13975	1.42163
serotonin	Amino Acid	Tryptophan Metabolism	0.0994743	0.162896	0.784901	1.06335	0.130169	0.857953	1.0403	0.296135	0.0994743	16.0732	0.967161	1.01252	1.04924	1	1.67703	2.3196	0.190308	0.156994	0.0994743	0.92296	8.75483	0.0994743	1.21648	1.7462	3.02494	3.49941	0.211729	0.141769	0.0994743	2.5608	7.27005	1.12	0.0994743	2.28898	0.568141	0.413273	0.133089	0.586046
thioproline	Amino Acid	Tryptophan Metabolism	0.644526	0.144858	0.56488	0.706333	1.43926	0.452677	1.65713	2.48162	2.1422	1.6828	1.25133	1.0542	0.726926	0.426969	1.04696	0.905466	1.62684	1.46267	2.07011	0.95304	0.23791	3.39616	0.715635	0.73211	1.2265	0.357511	0.769107	1.12672	0.49957	0.107932	0.163778	0.439877	1.91998	0.735098	1.26221	1.44926	4.04839	1.43348
tryptophan	Amino Acid	Tryptophan Metabolism	1.04403	1.24477	0.960045	0.958826	1.01907	0.969472	1.06623	1.0685	0.958753	0.967394	1.22178	0.999926	0.962509	1.07875	1.00902	0.975369	0.924062	1.00007	0.813833	1.30617	0.906392	1.05837	0.88354	1.03365	1.15802	0.95487	1.08645	0.87109	0.890595	0.751818	0.899602	0.961294	1.1443	0.879191	1.07874	1.0946	1.15352	1.04267
tryptophan betaine	Amino Acid	Tryptophan Metabolism	0.430713	0.184418	0.231732	1.0586	3.66015	0.413824	0.929415	1.22417	1.62709	1.14024	0.495594	1.23364	0.707729	0.800372	1.32467	2.20382	0.994977	0.616479	0.871775	1.51817	0.873546	1.62586	0.736699	0.463215	1.40775	1.34498	1.64013	1.00502	0.582831	0.389711	2.49055	1.88351	2.05677	0.251514	0.181686	0.904666	1.33298	1.45619
xanthurenate	Amino Acid	Tryptophan Metabolism	0.822733	1.82348	0.416941	1.1531	1.22683	0.416941	0.416941	0.416941	1.71418	0.416941	0.92839	0.87838	0.416941	0.897137	0.416941	0.416941	0.607104	0.626534	0.416941	2.29313	0.416941	1.07161	0.80637	1.55642	1.17709	0.416941	1.09733	0.416941	0.716851	0.416941	0.416941	0.56283	0.416941	0.609199	1.23112	1.35122	1.58653	0.55879
2-oxoarginine*	Amino Acid	Urea cycle; Arginine and Proline Metabolism	0.325342	2.44822	0.325342	0.820263	0.525409	0.508471	0.893746	1.01593	0.643071	0.325342	1.83854	0.325342	0.67203	2.02863	0.325342	1.30711	0.69435	0.830504	0.325342	4.69212	0.325342	0.869102	1.09809	2.11014	1.22186	0.947674	1	0.428496	2.15441	0.325342	0.325342	0.325342	1.12049	0.438564	1.39167	2.45756	2.24281	0.442658
argininate*	Amino Acid	Urea cycle; Arginine and Proline Metabolism	0.578974	2.15306	0.847426	0.929192	0.911884	0.979976	1.17151	1.49633	0.891291	0.374891	1.74841	0.987766	1.02746	3.16627	0.798446	0.983226	1.20531	0.858416	0.874242	3.80518	0.740499	1.39947	1.59894	2.18299	1.69701	1.64719	0.944743	0.652374	2.19264	0.375377	1.09414	0.903493	1.01223	0.703868	1.04814	3.27362	1.92923	0.787225
arginine	Amino Acid	Urea cycle; Arginine and Proline Metabolism	1.08384	0.973996	0.989656	0.886873	1.0955	0.834564	0.936361	0.99077	0.945104	1.00977	1.30629	1.06644	1.00117	1.15609	1.03747	0.956471	1.04001	1.04334	0.974859	0.875441	1.08347	1.13811	1.00016	0.921809	0.910115	1.09287	0.919449	1.19387	0.960931	1.08007	1.13171	0.953337	1.44268	0.862195	1.0415	0.64944	0.805814	0.999843
citrulline	Amino Acid	Urea cycle; Arginine and Proline Metabolism	0.997801	0.83264	0.831958	0.536624	1.03408	0.849032	0.93171	1.16205	1.17918	0.950965	1.19163	1.00412	0.865142	1.04678	1.03149	1.23112	1.05109	0.944126	1.17841	0.958912	0.770647	1.26982	1.09815	0.683151	1.04649	0.827549	0.828267	1.29378	0.706042	0.579011	0.567287	0.857214	1.06139	0.916359	1.0727	1.06771	1.08144	1.0022
dimethylarginine (SDMA + ADMA)	Amino Acid	Urea cycle; Arginine and Proline Metabolism	1.05568	0.798883	1.01119	1.09742	1.0282	0.908284	1.12857	1.24825	0.948577	1.11193	0.943788	0.95561	0.81997	1.10775	0.96731	1.10917	1.02856	0.954896	1.13722	0.988594	0.915708	1.16249	1.01348	0.986667	1.14799	0.988812	1.01134	1.04911	0.831901	0.86679	0.733646	0.882109	1.05723	0.909996	0.988279	0.954062	1.05324	1.18083
homoarginine	Amino Acid	Urea cycle; Arginine and Proline Metabolism	0.726067	0.815977	0.695755	0.708524	0.929439	0.892769	0.903466	1.01114	0.996891	0.87562	1.00311	1.02123	1.09433	1.01497	0.962932	1.29171	0.928667	1.04956	0.719692	1.76143	0.833544	1.09191	0.929518	1.1115	1.07397	0.725897	1.19314	0.75974	1.48028	0.736121	1.08718	1.17736	3.17666	0.619489	1.05042	1.04504	2.0275	0.738255
homocitrulline	Amino Acid	Urea cycle; Arginine and Proline Metabolism	0.717508	0.91133	0.592037	2.12979	1.90793	0.429917	0.844614	1.03689	2.48765	1.09952	1.39568	0.819029	0.984753	1.01525	1.72972	1.14902	2.34269	0.263506	0.855671	1.62176	0.786644	1.90256	0.908303	0.699042	0.532995	0.693732	1.30556	1.13647	0.950178	0.526236	0.227743	1.42046	0.432577	1.15833	1.44646	1.39447	2.29886	0.982839
trans-4-hydroxyproline	Amino Acid	Urea cycle; Arginine and Proline Metabolism	0.985004	0.465557	0.937804	0.934539	1.1276	1.04296	1.13885	1.61725	1.16482	0.960188	1.14571	0.712657	0.629256	0.912654	0.83882	1.09458	1.015	0.906323	0.887816	0.742236	0.704078	1.31713	0.874598	1.44523	1.08027	1.18401	1.24471	1.10628	1.36125	0.916237	0.96373	0.7217	1.48127	0.694132	1.76621	0.943793	1.48439	1.35877
N-acetylarginine	Amino Acid	Urea cycle; Arginine and Proline Metabolism	0.748573	0.804913	0.895955	0.89781	0.845912	0.904074	0.907044	2.18014	2.15077	0.886935	0.931677	1.36815	0.794062	1.08528	0.810369	0.813732	1.18915	1.77448	1.49363	3.04464	1.03475	1.33746	0.928375	1.34618	1.53739	2.82025	0.863079	1.24789	0.992933	0.934109	1.95768	0.908074	1.00707	0.542155	0.931268	1.07329	1.31568	1.40631
N-acetylcitrulline	Amino Acid	Urea cycle; Arginine and Proline Metabolism	0.386632	0.386632	0.386632	0.386632	0.386632	0.386632	0.386632	1.59201	1.47961	0.386632	0.386632	0.53237	0.386632	0.386632	0.386632	0.386632	0.386632	1.52339	0.386632	2.2584	0.643122	0.386632	0.386632	0.998592	0.588913	1.16074	0.386632	0.386632	0.386632	0.386632	1.00141	0.386632	0.386632	0.386632	0.386632	0.386632	0.386632	0.484197
N-alpha-acetylornithine	Amino Acid	Urea cycle; Arginine and Proline Metabolism	0.489036	0.489036	0.489036	0.489036	0.489036	0.489036	0.820091	1.5817	0.489036	0.489036	0.489036	0.489036	0.489036	0.489036	0.489036	0.489036	0.489036	1.06029	0.489036	2.36847	0.489036	0.489036	0.582595	0.489036	1.47386	0.986091	0.489036	0.489036	0.696388	0.489036	1	0.489036	0.489036	0.489036	0.489036	1.43858	0.489036	0.489036
N-delta-acetylornithine	Amino Acid	Urea cycle; Arginine and Proline Metabolism	1.22047	0.808024	1.09385	0.698527	1.08207	1.07455	1.2418	0.404014	0.239116	0.546109	1.26837	0.571345	0.932839	0.859909	0.831247	1.61368	1.32191	0.369012	0.721492	0.640204	0.54776	2.39413	1.65451	0.52949	1.0074	0.467215	1.19703	1.2587	1.30846	1.15119	0.334098	0.833993	1.12286	0.914534	1.27853	1.31744	1.53845	0.992598
N-methylproline	Amino Acid	Urea cycle; Arginine and Proline Metabolism	0.255414	3.40406	9.27682	0.455054	1.12598	0.408314	2.06325	0.352709	0.644836	2.3874	0.498411	1.48649	0.392892	1.02071	0.325902	1.05472	4.76798	3.25579	0.93869	0.600763	0.529552	2.50999	3.65723	7.13784	0.783748	0.291432	1.74189	0.379131	0.500125	0.781153	3.19774	1.2796	2.33199	0.979291	2.07469	0.909507	9.22432	0.311739
ornithine	Amino Acid	Urea cycle; Arginine and Proline Metabolism	0.995993	1.0743	1.02152	0.725826	1.03928	1.33673	1.0615	1.50133	0.772073	0.91278	0.793518	0.942527	0.917773	1.04813	0.951395	1.60249	0.760293	1.08842	0.919847	1.63836	1.00401	1.27382	1.13726	1.03833	1.51886	1.0944	0.9933	0.901138	0.866148	0.734518	0.974008	0.957224	0.955142	0.96537	1.16422	1.29919	0.914429	1.33808
proline	Amino Acid	Urea cycle; Arginine and Proline Metabolism	1.16135	1.18594	0.900274	0.849924	0.95445	0.887842	0.867878	1.54204	0.967029	0.995194	1.02136	0.969211	1.08327	1.23865	1.00481	1.63659	0.873756	1.04289	0.784124	1.07634	0.959114	1.13426	1.08435	0.935346	1.10103	0.918154	1.36344	0.989695	0.780612	0.872475	0.809254	0.798428	1.06854	0.727736	1.14841	1.21825	1.08875	1.16468
pro-hydroxy-pro	Amino Acid	Urea cycle; Arginine and Proline Metabolism	0.82607	0.73211	1.01252	1.16731	1.16757	0.745754	1.14368	1.5511	1.05434	1.17775	0.845748	0.754991	0.641106	0.764486	0.783827	0.774322	0.987481	0.892859	1.03432	0.955724	0.881866	1.54108	0.745798	1.1299	1.05188	0.791901	1.1187	1.14838	0.844406	1.12383	0.956774	1.11529	1.16917	0.805491	0.905086	1.03061	1.34237	1.03296
urea	Amino Acid	Urea cycle; Arginine and Proline Metabolism	0.876204	1.11789	1.20322	1.27935	1.30046	0.903078	1.3792	0.739011	1.62905	0.677948	0.96611	0.883472	0.939756	1.16666	0.962111	0.747891	1.13077	0.784642	1.02796	1.34179	0.956137	1.00492	1.29401	1.10886	0.944806	0.998228	0.744964	0.976119	1.12207	0.494556	0.809393	0.868499	1.15436	1.15935	0.867852	1.48598	1.388	1.00177
N6-carboxymethyllysine	Carbohydrate	Advanced Glycation End-product	1.12573	0.301051	1.81794	0.301051	0.301051	0.580611	1.11879	1.12992	0.301051	0.588484	1.91919	0.301051	0.301051	1.36738	0.301051	0.355551	0.301051	0.752817	0.301051	0.881205	0.301051	0.458374	0.454018	1.41156	1.83681	0.301051	0.786021	0.711794	0.301051	1.19275	0.301051	0.301051	0.301051	0.301051	0.301051	1.3097	1.83327	0.577813
erythronate*	Carbohydrate	Aminosugar Metabolism	1.03914	0.92376	0.906317	1.19364	0.952185	0.904506	1.06405	1.09077	0.750902	0.907202	1.15526	0.936253	1.08529	0.847205	0.981811	1.27624	0.835105	0.79359	0.767698	1.02233	1.10063	0.943554	1.18622	1.34326	1.27275	1.04495	0.88035	0.834969	1.03717	1.03733	1.12278	0.937897	0.906034	1.00042	0.806917	1.11384	0.999577	1.1299
glucuronate	Carbohydrate	Aminosugar Metabolism	0.935711	0.988726	1.28257	1.05922	1.01184	1.20394	0.990299	1.18108	0.919762	1.18114	1.39883	0.992324	0.947913	0.957173	0.916323	1.32353	1.15944	0.884593	0.807527	1.06304	0.930017	1.1058	1.27094	1.47828	1.05869	0.927649	0.974727	0.889065	1.22396	1.00183	0.730641	0.807877	0.822748	0.895446	1.25591	0.998171	1.11927	1.24725
N-acetylglucosamine/N-acetylgalactosamine	Carbohydrate	Aminosugar Metabolism	0.953619	0.768798	1.18372	1.51578	1.11275	0.850542	0.866257	1.56219	0.934426	1.74803	0.94158	0.895745	0.748253	0.955365	0.85635	1.14203	1.10302	1.63701	1.19779	1.09608	0.953844	1.41947	1.16834	1.14093	1.01639	0.949121	1.06395	0.960518	0.891305	0.920957	0.888488	0.942029	1.16841	0.873717	0.989092	1.02099	1.3654	1.01091
N-acetylglucosaminylasparagine	Carbohydrate	Aminosugar Metabolism	0.471493	0.471493	0.471493	0.471493	0.471493	0.471493	0.471493	0.471493	1.42958	3.10522	0.947383	0.471493	0.471493	0.471493	0.471493	0.471493	0.471493	0.471493	0.471493	0.471493	0.471493	0.471493	0.471493	0.471493	0.471493	0.471493	0.471493	0.471493	0.471493	0.471493	0.471493	0.471493	0.471493	0.471493	0.471493	0.471493	1.05262	0.888135
N-acetylneuraminate	Carbohydrate	Aminosugar Metabolism	0.881597	0.672125	0.748087	1.22174	0.832861	0.871565	1.05376	1.22985	1.00813	1.64878	0.835257	0.987421	1.09506	0.925802	0.923468	0.906033	1.36045	0.907918	0.99187	1.05188	1.91229	1.1465	1.12154	1.13291	1.10402	1.72954	0.715419	0.763217	0.524247	1.02974	1.37027	0.982894	0.54454	0.786333	0.735419	1.09837	1.02123	1.01942
sucrose	Carbohydrate	Disaccharides and Oligosaccharides	0.688058	1.37728	1.9637	0.988909	0.911392	3.3169	0.488102	0.354626	0.183347	0.30288	1.02917	0.82889	1.11941	1.24935	0.667655	3.13051	0.261034	0.110765	1.08005	1	2.76407	0.540884	0.695914	1.13182	3.53995	1.49402	1.63242	0.932841	1.32787	3.70245	2.90874	1.92762	0.460252	1.05827	0.472509	0.543706	0.110765	0.443189
fructose	Carbohydrate	Fructose, Mannose and Galactose Metabolism	0.603795	0.992052	0.692561	0.978547	0.911176	0.807057	1.00724	0.640981	1.19315	2.36282	1.07916	0.958024	1.10998	1.29729	0.58221	1.1775	0.493842	0.631522	0.437509	1.0416	1.11625	0.325382	0.984837	1.1122	1.41727	1.12538	1.40599	0.66745	1.27911	1.33338	1.06168	1.05489	0.992763	0.885157	0.833883	1.56342	0.388221	1.33121
galactonate	Carbohydrate	Fructose, Mannose and Galactose Metabolism	0.411924	0.438467	4.34073	0.411924	0.455815	0.438643	2.1406	0.411924	0.411924	0.433535	1.18447	0.411924	3.61541	0.411924	0.743917	1.84526	0.411924	1.17134	0.411924	0.430387	0.642268	2.30396	2.92242	0.728911	0.577339	0.411924	0.411924	0.411924	0.411924	2.75951	0.411924	0.411924	0.411924	2.34235	0.828663	3.38079	0.411924	0.411924
mannitol/sorbitol	Carbohydrate	Fructose, Mannose and Galactose Metabolism	0.79549	0.907705	1.09037	1.09871	0.981624	0.886928	0.811196	1.00097	0.883521	1.41825	1.37047	0.820975	0.819429	1.0167	1.34422	1.55213	0.667729	1.66637	1.54772	0.785605	0.916385	1.1695	0.861227	1.43044	1.02111	1.01724	0.93296	2.36472	0.706456	1.01164	2.15017	0.70311	1.37463	0.686361	0.905589	0.999034	0.932511	1.23877
mannose	Carbohydrate	Fructose, Mannose and Galactose Metabolism	1.1722	1.35307	0.866581	1.6978	0.867996	1.16435	0.716456	0.770382	0.794928	1.60079	1.33428	0.989013	0.749369	1.56346	0.765675	0.811355	0.833453	1.26002	0.982545	1.3302	0.772835	0.868519	1.21768	0.85537	1.2839	1.12065	0.865771	0.785188	1.57181	0.777961	1.03295	0.837967	1.01378	0.87223	1.04205	1.01099	1.1224	1.06491
1,5-anhydroglucitol (1,5-AG)	Carbohydrate	Glycolysis, Gluconeogenesis, and Pyruvate Metabolism	1.02568	1.28746	1.05281	1.21503	0.973087	0.84526	1.14739	1.56169	0.802723	1.06321	0.802858	1.00546	0.855747	1.16417	0.868598	1.34482	0.576607	0.710491	0.850263	0.956963	1.09204	1.07356	1.16923	1.2006	0.679114	1.26893	1.20546	0.977025	0.889319	0.784957	0.970673	1.15938	0.767369	0.994538	0.689203	1.19182	1.07844	0.936017
glucose	Carbohydrate	Glycolysis, Gluconeogenesis, and Pyruvate Metabolism	1.07345	1.08443	1.05389	1.05513	0.864587	1.09914	0.923968	0.844327	0.795394	0.96377	1.03788	0.965696	1.05929	1.19011	0.96892	0.941641	0.828733	0.84693	0.837557	0.989204	1.13121	0.772069	1.0108	1.03809	1.05151	1.07541	0.945017	0.953233	1.14963	1.28614	1.25096	1.09609	0.895798	1.05288	0.933364	1.01403	0.74535	0.989075
glycerate	Carbohydrate	Glycolysis, Gluconeogenesis, and Pyruvate Metabolism	0.900658	1.05016	1.23084	1.00059	0.923531	0.994628	0.977251	1.11599	0.699362	0.834399	0.82145	0.999413	1.12879	1.0095	0.590274	0.702852	0.802101	0.891276	0.696959	0.986535	1.13903	0.980883	1.14416	1.14553	1.01556	1.23322	0.850092	1.04894	1.07916	1.84024	1.448	1.03305	1.05542	1.08966	0.808979	1.30322	0.852287	0.904453
lactate	Carbohydrate	Glycolysis, Gluconeogenesis, and Pyruvate Metabolism	0.804785	1.06075	1.175	1.15722	0.740767	0.994072	0.975796	1.22294	0.763858	0.789511	1.22265	0.793569	0.996287	0.798763	0.85822	1.36156	0.632306	1.02116	0.703713	1.1544	1.04843	0.869808	1.23156	1.73163	1.27574	1.10848	1.00371	0.707428	0.735655	0.594006	1.28144	0.905962	1.04315	0.770264	1.14998	1.39658	1.03444	0.926203
pyruvate	Carbohydrate	Glycolysis, Gluconeogenesis, and Pyruvate Metabolism	0.95818	1.28852	0.569955	1.08655	0.278551	0.827274	0.734163	1.16752	0.276429	0.637244	1.42668	0.751282	1.03281	0.869553	1.03643	1.9197	0.486237	0.973895	0.51592	1.27103	0.4837	0.776301	1.23086	2.34439	1.44467	1.58952	1.11751	0.27237	1.21152	0.718822	1.18426	0.778839	0.244449	0.597776	1.4639	1.16786	1.21792	1.0261
arabinose	Carbohydrate	Pentose Metabolism	0.403414	0.403414	0.403414	1.219	0.403414	0.403414	0.403414	0.671676	0.403414	0.403414	1.82379	0.898404	0.403414	0.403414	0.403414	0.403414	0.403414	0.403414	0.403414	0.403414	0.403414	0.403414	1.5936	0.921347	0.403414	0.403414	0.403414	0.403414	0.403414	0.403414	0.403414	0.403414	0.403414	0.403414	0.976192	1.02381	0.403414	1.03276
arabitol/xylitol	Carbohydrate	Pentose Metabolism	1.01832	0.920932	1.04017	0.908346	1.14612	0.930754	1.0194	1.46609	0.870995	0.805944	1.253	0.854881	0.840342	0.893242	0.943072	1.15618	1.04197	0.985006	1.13504	1.08439	0.818555	1.1308	1.01499	1.1291	1.05308	0.874588	1.0882	1.05996	0.950281	0.786827	0.756442	0.877126	0.927823	0.911378	0.783223	1.4095	1.23141	1.25645
arabonate/xylonate	Carbohydrate	Pentose Metabolism	0.967718	0.883159	1.03005	0.95577	1.179	1.12063	1.35967	1.124	0.556544	0.772248	1.1476	0.836005	1.29739	0.904193	0.985791	1.2144	0.80673	0.66667	0.661829	0.942984	1.43134	0.847463	1.11073	1.01421	1.1085	1.01738	1.03618	0.796651	0.974264	1.2812	1.17091	0.803348	0.917551	1.06668	0.919289	1.75296	0.941737	1.5673
ribitol	Carbohydrate	Pentose Metabolism	1.05546	0.960062	0.998387	1.24322	0.731575	0.687526	1.0488	1.0677	0.63218	1.13588	1.08394	0.722766	1.00161	1.1118	0.849826	1.22387	0.767068	1.19996	0.649853	1.19657	1.03102	0.919816	1.15758	1.60553	1.13817	0.86003	0.855869	0.600004	0.973265	0.737592	1.18752	0.839308	1.28941	0.800447	1.08068	1.22918	0.733092	0.97462
ribonate	Carbohydrate	Pentose Metabolism	1.12523	0.874263	0.990114	0.984609	0.984522	1.08029	1.24524	0.909154	0.84739	1.27945	1.2451	0.493995	1.16744	1.00444	1.0754	1.00335	0.934204	0.865784	0.831014	1.00373	1.12059	1.0087	1.09174	1.1181	0.542341	0.996646	0.853661	0.937672	0.970786	1.00679	0.913752	0.860952	1.07675	1.06497	0.995441	1.33679	0.48064	1.23819
sedoheptulose	Carbohydrate	Pentose Metabolism	0.921385	0.922953	0.905587	2.04485	0.280021	1.0979	0.280021	0.280021	0.280021	1.01711	0.580306	0.280021	0.982891	2.64843	0.769384	1.31224	0.280021	0.280021	0.280021	0.885532	1.22358	0.280021	0.437481	0.280021	1.4732	1.14367	0.71255	0.280021	1.15482	1.57533	2.08286	1.32501	0.280021	0.529728	0.605289	0.280021	0.280021	0.280021
xylose	Carbohydrate	Pentose Metabolism	0.49611	0.49611	0.49611	0.967642	0.675817	0.49611	0.49611	0.981836	0.49611	0.49611	1.37365	0.701644	0.49611	0.49611	0.49611	0.49611	0.49611	0.49611	0.49611	0.49611	0.49611	0.49611	1.15365	0.49611	0.49611	0.49611	0.49611	0.49611	0.49611	0.49611	0.49611	0.49611	0.49611	0.49611	1.01816	1.39577	0.49611	1.31732
ascorbate (Vitamin C)	Cofactors and Vitamins	Ascorbate and Aldarate Metabolism	2.18047	1.15235	3.20821	0.578547	2.22078	1.72319	0.909286	0.699548	0.807396	0.996637	0.435097	1.74743	0.551008	0.54537	1.32323	2.55359	0.274405	0.197556	0.599399	0.301018	0.355602	0.274902	3.13937	1.96349	1.47751	2.15696	1.83992	3.43009	2.73463	0.18058	3.1477	1.03493	0.226609	2.0543	0.950756	0.634697	0.584494	1.00336
gulonate*	Cofactors and Vitamins	Ascorbate and Aldarate Metabolism	1.60978	0.991371	1.31687	0.924837	0.864296	0.836853	1.00863	1.98428	0.967269	1.25892	1.47737	0.915371	0.989933	1.34336	1.14411	1.81757	0.850056	0.735578	0.715869	1.17637	1.27487	0.844276	1.59926	2.84862	0.837729	1.50368	0.973666	0.909315	0.928874	1.17367	0.801815	0.840447	0.752922	1.02572	0.913959	1.16311	1.25794	1.46796
oxalate (ethanedioate)	Cofactors and Vitamins	Ascorbate and Aldarate Metabolism	0.698794	0.787846	1.24025	1.01576	0.785899	1.24026	0.988924	1.3323	0.774193	0.997627	0.824573	1.21098	1.13206	0.561108	0.581391	0.564209	1.13966	0.863252	0.470519	1.14031	1.4949	1.1894	1.08863	0.874484	1.25792	0.963505	0.907886	0.959541	0.686265	2.11415	1.01425	0.896993	1.00237	1.14967	1.04341	1.42187	1.26666	0.891286
threonate	Cofactors and Vitamins	Ascorbate and Aldarate Metabolism	1.41756	0.715905	1.4162	0.937353	0.391491	1.23671	1.1673	1.30696	2.21497	1.81607	0.498779	0.998413	0.72732	0.9031	1.14883	1.59782	1.4105	1.17376	0.787183	0.778365	0.88356	0.402545	0.923116	0.816703	0.273187	1.34213	0.277926	1.41169	0.733326	0.726523	1.43173	1.00159	1.05291	1.55277	0.903176	1.13326	0.251722	1.87275
bilirubin (Z,Z)	Cofactors and Vitamins	Hemoglobin and Porphyrin Metabolism	2.84428	2.45714	0.798373	0.965453	1.39433	0.988931	1.74674	0.824807	8.26052	2.01558	0.371208	1.24578	0.46404	0.877962	1.01107	0.899491	1.88196	0.334109	1.40395	1.94004	0.299778	0.381254	0.648779	0.603264	1.15862	0.962019	0.537526	1.26321	0.540556	0.184125	0.357046	0.418069	1.60443	1.08533	1.83628	1.44345	1.31701	3.10776
bilirubin (E,E)*	Cofactors and Vitamins	Hemoglobin and Porphyrin Metabolism	1.31573	2.06755	0.70864	1.6727	1.1848	1.08799	1.42432	1.60578	5.30593	2.58371	0.467741	1.17891	0.752876	0.807705	0.530124	0.588424	1.20503	0.664445	0.787871	1.43427	0.954807	0.798754	0.753824	0.642182	1.15223	1.46679	1.08338	1.5847	0.624044	0.4983	0.559136	0.914998	1.63524	0.558	1.04519	0.880562	0.506988	1.49894
bilirubin (E,Z or Z,E)*	Cofactors and Vitamins	Hemoglobin and Porphyrin Metabolism	1.79443	1.35768	0.697839	1.11399	0.990556	0.906862	0.871666	1.23425	3.28692	1.44612	0.426172	1.00599	0.481656	0.900234	1.29179	1.31855	1.30505	0.784899	1.41253	1.32625	0.296243	0.911781	0.78499	0.445608	0.948309	1.00585	0.682164	1.16317	0.637786	0.394241	0.316543	0.586015	1.07304	0.994147	1.28539	1.06034	1.01957	2.76456
biliverdin	Cofactors and Vitamins	Hemoglobin and Porphyrin Metabolism	2.08709	1.45283	0.534129	1.14422	0.892963	1.06829	1.11099	1.22815	4.97631	1.88518	0.459002	1.14752	0.564143	0.734405	1.0013	1.26289	1.38382	0.916719	1.36212	1.43673	0.614637	0.878379	0.748993	0.494048	0.681053	1.28072	0.9987	1.02232	0.745488	0.899828	0.473471	0.774966	1.04309	0.703495	1.17337	0.901868	0.683981	2.40781
heme	Cofactors and Vitamins	Hemoglobin and Porphyrin Metabolism	6.34221	1.4046	0.830255	0.757714	0.411268	1.26649	0.924467	0.809733	0.428881	0.832038	0.369975	0.667608	0.316457	1.20983	2.08235	3.28572	0.267518	0.909381	1.14213	1.67886	1.12457	1.80532	1.27395	1.15594	0.548853	1.60141	1.08217	0.708637	0.556061	2.79408	2.16815	0.812799	0.422747	1.29188	0.378723	1.07553	0.766725	1.29644
I-urobilinogen	Cofactors and Vitamins	Hemoglobin and Porphyrin Metabolism	0.257609	1.72734	0.257609	0.257609	0.257609	0.257609	0.257609	0.257609	0.257609	0.257609	0.257609	1.09425	0.257609	0.257609	0.257609	0.257609	1.11886	0.257609	0.257609	0.257609	0.257609	0.890686	1.93616	0.257609	0.257609	0.257609	0.266841	0.257609	0.257609	0.257609	0.257609	0.257609	1.37512	0.257609	0.257609	0.905745	0.257609	0.27251
L-urobilin	Cofactors and Vitamins	Hemoglobin and Porphyrin Metabolism	0.643738	0.643738	0.643738	10.9707	1.06429	0.83939	0.643738	0.643738	0.643738	4.11823	0.965318	0.643738	0.643738	0.643738	0.643738	0.643738	0.643738	0.643738	0.643738	0.643738	0.643738	1	0.643738	0.643738	0.643738	0.643738	0.643738	0.643738	3.40797	0.643738	0.684052	0.643738	0.643738	0.643738	0.643738	0.643738	0.643738	0.643738
1-methylnicotinamide	Cofactors and Vitamins	Nicotinate and Nicotinamide Metabolism	0.695453	1.04509	0.532358	0.454443	1.34981	0.965696	0.775898	1.40571	2.01044	0.51224	1.14938	2.18013	1.00332	0.737313	1.51985	0.374999	1.41016	1.93903	1.02757	1.47067	0.996681	1.45678	0.699699	0.724643	0.849917	0.684593	0.256512	0.725931	1.13173	0.839237	0.733391	0.511274	1.28872	1.00958	1.2908	2.02818	1.47028	0.56374
adenosine 5'-diphosphoribose (ADP-ribose)	Cofactors and Vitamins	Nicotinate and Nicotinamide Metabolism	0.144629	0.144629	0.144629	0.144629	0.144629	0.144629	0.144629	0.144629	0.144629	1.11911	0.144629	0.144629	0.144629	0.144629	0.144629	0.144629	0.144629	0.144629	0.144629	0.144629	0.880889	0.144629	0.144629	0.144629	0.144629	0.144629	0.144629	0.144629	0.144629	0.144629	2.48633	0.144629	0.144629	0.144629	0.144629	0.144629	0.144629	0.144629
N1-Methyl-2-pyridone-5-carboxamide	Cofactors and Vitamins	Nicotinate and Nicotinamide Metabolism	0.732982	1.0515	0.290559	0.782511	1.67759	0.298197	1.31715	1.55121	1.66462	0.811294	1.00819	0.894021	0.434511	0.796133	1.1114	0.386903	1.75569	2.19662	0.836086	1.07245	0.0683793	1.72492	1.23573	1.08462	1.50083	0.267964	0.270606	0.444394	0.540284	0.0683793	0.0683793	0.0994213	1.8174	0.684589	1.25544	2.0567	2.89435	0.991809
N1-Methyl-4-pyridone-3-carboxamide	Cofactors and Vitamins	Nicotinate and Nicotinamide Metabolism	0.76256	0.702659	0.277433	0.670867	2.29719	0.414022	1.7753	2.40963	3.15741	1.71796	1.10796	0.844491	0.400136	0.679631	1.20441	0.326145	2.40113	3.85032	1.21221	0.91529	0.245252	3.52701	1.08471	1.10735	1.44003	0.374965	0.393836	0.623396	0.901147	0.0345149	0.39888	0.287096	3.14285	0.735132	1.34994	2.07459	4.94887	1.48887
nicotinamide	Cofactors and Vitamins	Nicotinate and Nicotinamide Metabolism	0.472116	0.799918	0.946792	0.8405	0.883499	1.92758	0.774668	1.12182	0.837736	5.96356	0.553487	0.767741	0.870805	0.713915	1.15652	1.63293	0.954494	1.90345	0.610492	1.42971	4.17252	1.26016	1.37668	2.18145	1.57062	2.33032	0.745843	0.777796	0.651448	1.63458	5.05119	1.52273	0.809609	0.866762	1.2117	1.16259	1.04551	0.533924
quinolinate	Cofactors and Vitamins	Nicotinate and Nicotinamide Metabolism	0.641376	1.20551	0.75607	2.16637	0.920126	0.573554	1.18523	1.01612	0.712555	2.7855	1.35524	0.85371	0.90102	0.867638	0.87179	0.690445	0.811531	0.99635	1.35704	2.33772	1.03448	2.05768	1.49108	1.36705	1.00365	0.953571	0.697824	0.710714	1.0724	1.04496	0.80506	0.688984	0.880951	1.11776	1.16297	1.78711	1.37124	0.728061
trigonelline (N'-methylnicotinate)	Cofactors and Vitamins	Nicotinate and Nicotinamide Metabolism	0.635469	0.533098	0.913756	0.156149	1.25498	1.25503	2.03141	0.355922	0.23258	0.554419	1.62367	1.42125	1.16129	1.20125	0.482436	1.34567	5.96883	0.736537	1.56584	0.446193	0.223919	0.947817	1.58776	0.423768	0.869887	0.60455	2.06547	0.599398	0.812081	1.05218	0.565467	1.53516	0.792142	1.92844	6.6718	1.69063	2.33064	1.3369
pantothenate	Cofactors and Vitamins	Pantothenate and CoA Metabolism	0.852173	0.490484	1.09973	0.905049	0.9383	0.646144	0.956549	1.19885	1.5527	0.997233	1.10722	1.78033	0.801491	0.768643	1.00277	0.731769	2.15167	1.00279	0.996704	1.22605	1.19696	0.872312	1.6709	1.00812	1.25274	0.702557	0.790971	1.98326	0.68349	1.01295	0.710634	0.859804	0.831424	0.696328	1.46896	1.1035	1.17732	1.13337
flavin adenine dinucleotide (FAD)	Cofactors and Vitamins	Riboflavin Metabolism	0.801408	0.801408	0.801408	0.801408	0.801408	0.801408	0.801408	0.801408	0.801408	1.59212	0.801408	0.801408	0.801408	0.801408	0.801408	0.801408	0.801408	0.801408	0.801408	0.801408	1.10342	0.801408	0.801408	0.896584	0.801408	0.849859	0.801408	0.801408	0.801408	0.801408	1.84348	0.801408	0.801408	0.801408	0.801408	0.801408	0.801408	0.801408
alpha-CEHC	Cofactors and Vitamins	Tocopherol Metabolism	0.357514	0.357514	1.3092	0.357514	0.357514	0.509508	1.78528	0.357514	0.357514	0.357514	0.357514	1.82598	0.357514	0.357514	0.357514	0.357514	2.92325	0.477928	0.357514	0.357514	0.357514	0.357514	0.942648	0.357514	0.357514	0.736676	0.357514	5.39067	0.357514	0.589006	1.07179	0.850186	0.357514	3.58648	1	0.357514	0.357514	1.84565
alpha-CEHC glucuronide*	Cofactors and Vitamins	Tocopherol Metabolism	0.50371	0.50371	0.50371	0.50371	0.50371	0.50371	0.50371	0.50371	0.50371	0.50371	0.50371	0.50371	0.50371	0.50371	0.50371	0.50371	0.50371	0.50371	0.50371	0.50371	0.50371	0.50371	0.50371	0.50371	0.50371	0.50371	0.50371	3.32218	0.50371	0.50371	0.635232	0.50371	0.50371	1.36477	0.50371	0.50371	0.50371	0.50371
alpha-CEHC sulfate	Cofactors and Vitamins	Tocopherol Metabolism	0.415075	0.415075	1.44261	0.415075	0.415075	0.834404	0.713933	0.415075	0.415075	0.415075	0.415075	3.36799	0.415075	0.415075	0.415075	0.64458	2.1548	0.895145	0.415075	0.415075	0.792819	0.751041	1.76169	0.415075	0.415075	0.415075	0.8817	11.8422	0.415075	0.415075	1.75891	1.10485	0.415075	4.2593	0.788759	0.415075	0.415075	4.1176
alpha-tocopherol	Cofactors and Vitamins	Tocopherol Metabolism	1.35069	0.874672	1.14798	0.975324	0.809743	1.02922	1.20239	0.932609	1.00565	0.707284	1.23554	1.05126	0.904876	1.28793	0.979369	0.98526	1.06172	0.893942	0.738558	0.998206	0.948715	0.751451	1.41312	1.27898	1.00691	1.16384	0.825792	1.18061	1.30854	0.808621	1.18817	0.889888	0.919372	1.34772	0.96092	1.00179	0.858549	1.58434
delta-tocopherol	Cofactors and Vitamins	Tocopherol Metabolism	1.2921	1.60099	1.12033	0.513144	1.12485	0.557119	0.814869	1.08615	0.858753	0.916536	1.62298	0.440822	1.53298	0.517821	2.13009	2.46312	0.29785	1	0.67442	0.981755	0.525211	0.529599	2.01954	2.56391	0.704123	1.19517	1.13637	0.214752	1.52513	1.23917	0.214752	1.70432	0.483584	0.766308	1.09006	0.920822	1.14225	0.578247
gamma-CEHC	Cofactors and Vitamins	Tocopherol Metabolism	0.713339	0.995501	0.9846	0.417806	1.35812	0.784224	1.03775	0.874849	0.316844	1.06308	0.945482	1.69046	0.657155	0.60776	0.719384	1.57222	1.19599	1.52718	0.525765	0.679478	1.07709	1.0755	1.18254	1.51797	0.79969	1.17255	0.928866	1.37465	0.367185	1.05506	0.531761	1.51393	0.742523	1.96707	1.19917	1.0045	0.715834	1.86394
gamma-CEHC glucuronide*	Cofactors and Vitamins	Tocopherol Metabolism	0.802458	1.22069	1.07943	0.472165	1.55544	0.799829	0.958173	0.875137	0.472165	1	1.63445	1.97564	0.935945	0.472165	0.894138	2.18021	0.727946	2.05404	0.472165	0.576932	1.40413	1.18906	1.19828	1.80065	0.977732	0.60135	0.949748	1.30936	0.472165	0.472165	0.472165	1.43741	0.563666	1.46211	0.913936	0.697811	0.472165	1.89179
gamma-tocopherol/beta-tocopherol	Cofactors and Vitamins	Tocopherol Metabolism	1.78023	1.17632	0.739055	0.988361	0.834764	1.0194	0.878719	1.03028	0.697962	0.731785	1.08883	0.565269	1.15728	0.956393	1.12792	1.21482	0.358879	1.01164	0.675695	1.07193	0.824461	0.576896	1.24467	1.95841	0.886086	1.30539	0.839178	0.272205	2.10621	1.16582	0.507212	1.06938	0.746747	0.526549	1.21657	1.07098	1.22589	0.876963
retinol (Vitamin A)	Cofactors and Vitamins	Vitamin A Metabolism	1.06316	0.830361	1.13756	0.730224	0.933096	1.06398	0.962029	1.33651	0.976619	0.615445	1.2484	1.059	0.901719	1.13952	1.04298	1.33779	1.00591	0.727146	0.750266	0.990718	0.673708	1.30499	1.07443	1.2482	1.09788	0.91621	0.994095	0.867484	1.11744	0.806856	0.823353	0.897746	0.903005	0.962681	1.13894	1.08906	1.27328	1.73249
pyridoxal	Cofactors and Vitamins	Vitamin B6 Metabolism	0.420848	0.478546	0.420848	0.651404	1.9522	0.420848	0.757103	0.897169	0.420848	1.14775	0.420848	0.420848	0.420848	0.420848	0.420848	0.420848	1.45115	0.420848	0.420848	0.420848	0.420848	0.837382	0.420848	0.420848	0.420848	0.420848	0.420848	2.7367	1.10283	0.420848	1.21227	1.15038	0.420848	0.420848	0.546007	0.420848	2.35898	0.6888
pyridoxate	Cofactors and Vitamins	Vitamin B6 Metabolism	0.727517	1.00311	1.25916	0.698113	1.78024	0.600518	0.870641	0.867875	1.0634	0.996887	0.736995	1.4923	0.74596	0.814973	1.01858	0.844503	1.21428	0.843102	1.08428	0.769664	0.807489	0.981658	1.43952	1.12063	0.771359	0.68754	0.777894	2.90574	0.928599	1.03116	1.6021	0.875783	1.18066	1.63002	1.6095	1.19473	2.17545	1.20386
phosphate	Energy	Oxidative Phosphorylation	0.686564	0.927677	1.1337	0.907118	0.997244	1.04541	0.961478	0.781163	0.999766	1.05685	1.00023	1.0378	1.04756	0.881349	0.864738	0.531286	1.04805	0.923622	0.884192	1.13345	1.25238	1.04671	0.88075	0.888102	1.30186	0.953084	1.08268	0.795464	0.918374	1.37942	1.11992	1.30648	1.15826	1.13307	1.05212	1.07937	0.661508	0.837965
2-methylcitrate	Energy	TCA Cycle	1.36575	0.170364	0.240479	1.44078	0.968211	0.595871	1.28676	1.11524	0.170364	0.170364	0.274138	1.1974	0.860027	1.31801	0.170364	0.170364	0.170364	1.03533	0.993974	0.170364	1.13056	0.956002	1.05346	1.29482	0.866055	1.19159	0.898719	0.954901	1.20626	0.743178	0.191547	1.09048	0.78718	0.838001	1.38128	1.00603	1.32471	0.664573
alpha-ketoglutarate	Energy	TCA Cycle	1.35573	1.54833	1.25809	1.23018	0.526309	1.13353	0.902787	0.972821	1.02299	1.06416	1.14284	0.823728	0.977008	1.39975	1.21086	1.3998	0.916505	0.971029	0.80188	1.14663	0.633082	0.905477	1.39233	1.68249	0.852818	1.06486	0.878711	0.632305	1.53863	0.77442	0.780855	0.87556	0.752316	0.933892	1.128	0.895637	1.04196	1.57418
citrate	Energy	TCA Cycle	1.04631	1.02906	0.903469	1.00384	1.09616	0.928299	1.01293	1.06866	1.01658	0.99708	0.947604	0.981447	0.957438	0.935549	1.01868	0.999646	1.00878	1.14662	1.15337	1.00163	0.875152	1.04262	0.966977	0.987267	0.93625	0.99756	1.063	1.18266	0.750368	0.834186	0.937433	0.945352	0.989668	1.00035	0.982485	1.00249	1.11042	1.02593
fumarate	Energy	TCA Cycle	0.170886	0.357832	1.0291	1.00927	0.251504	0.214038	0.546424	0.251697	1.32504	1.08835	1.13445	1.36942	1.45522	1.0965	0.249053	1.413	0.206472	0.219408	0.990727	1.09439	0.235487	0.46232	0.295686	1.23954	0.448151	1.25184	0.173122	0.98298	1.37177	1.15874	1.27483	0.313651	1.47423	0.191362	1.13638	1.29194	0.202992	1.7488
malate	Energy	TCA Cycle	0.912032	1.08261	1.10807	1.26359	0.685893	1.03707	1.07925	0.987087	1.01291	1.22334	0.95784	0.92372	0.822264	0.94843	0.925901	1.18264	0.830204	0.763708	0.777094	1.01405	1.30794	1.09056	1.51876	1.51619	0.948115	1.36888	0.79107	0.726074	1.23939	1.08039	1.34204	0.886668	0.927959	0.887867	0.95511	1.02938	0.892682	1.41977
succinate	Energy	TCA Cycle	0.790714	0.982659	1.04539	1.08882	1.0277	0.897109	1.13668	1.18309	0.973256	1.58929	0.723008	0.863922	0.892319	0.88012	0.818631	0.869451	1.06825	1.10996	1.18951	1.11289	1.11218	0.949964	0.975563	0.895858	1.02397	1.0666	1.08966	1.15452	0.872831	0.779401	1.24988	1.08653	1.14835	0.9347	0.831128	1.01734	0.923122	0.966063
succinylcarnitine (C4-DC)	Energy	TCA Cycle	0.833544	0.942348	1.12275	0.85716	1.67899	0.769242	0.787202	1.24405	0.498009	1.57905	1.02917	1.11889	0.772264	1.21114	0.726034	1.27745	0.710385	1.17527	0.928167	1.25108	1.0278	1.11661	0.824383	1.29658	1.21283	1.14548	0.895748	0.895164	0.879221	0.677102	0.407692	1.17756	1.13604	0.972198	0.743622	1.36354	1.53933	0.714297
carnitine	Lipid	Carnitine Metabolism	0.792312	1.08966	0.936881	1.14268	1.06247	0.904706	1.11285	1.24408	0.880464	0.997453	1.12329	0.870638	0.721237	1.04726	0.723467	1.05058	0.828345	1.09744	0.776689	1.03143	0.886222	1.20369	1.17797	1.04887	1.21085	1.10613	1.05545	0.722997	1.04828	0.793466	0.752827	0.916743	0.997741	0.688988	0.953857	0.94149	1.08806	1.00226
deoxycarnitine	Lipid	Carnitine Metabolism	0.927789	1.21457	0.96996	1.68365	1.45781	1.03046	1.386	1.36599	1.21277	1.23192	1.12344	1.16413	0.956844	0.972191	0.938985	0.826414	0.941514	1.01184	1.05316	0.963346	1.2738	1.29103	1.14182	0.9876	1.35293	1.06158	0.961213	0.841123	0.666706	0.784285	0.922858	0.8071	0.960746	0.856681	0.917063	0.988155	1.05396	1.2286
ceramide (d18:1/14:0, d16:1/16:0)*	Lipid	Ceramides	0.59604	0.662156	0.645383	0.84847	0.765526	1.06807	1.41058	1.04219	1.07932	1.13991	1.17394	1.01439	1.06258	1.16892	1.16486	0.915185	1.26775	0.946152	1.21036	0.907487	0.937213	1.29124	1.06117	0.985609	1.13148	0.804075	0.892854	1.14119	1.0556	0.970997	0.828384	0.868916	0.81419	0.892236	0.788904	1.03565	1.31341	0.836945
ceramide (d18:1/17:0, d17:1/18:0)*	Lipid	Ceramides	0.83245	0.816739	0.620401	1.15578	0.395687	1.14526	1.25114	1.06955	0.956163	1.51374	1.76042	0.990041	1.0249	0.816007	0.705668	0.926235	0.764537	0.710515	1.09645	1.10387	1.2074	0.899393	1.11851	1.69188	1.40674	0.965854	0.832889	0.642042	1.34374	0.833329	0.990322	0.859153	0.742341	1.29115	1.00968	1.19686	1.29192	1.0176
ceramide (d18:1/20:0, d16:1/22:0, d20:1/18:0)*	Lipid	Ceramides	0.522369	0.592422	0.65347	0.831789	0.811754	0.898112	1.05966	1.25616	0.703112	1.51414	1.13411	0.907056	1.10157	0.8561	0.90981	0.817704	1.04327	1.22579	0.953896	1.00448	1.32373	1.36486	0.887274	0.99552	1.57147	0.76722	0.915191	0.873499	0.918218	1.03094	1.21927	1.47738	1.31103	1.04561	0.951253	1.21693	1.12126	1.26626
ceramide (d18:2/24:1, d18:1/24:2)*	Lipid	Ceramides	0.57567	0.518801	1.09509	1.00071	0.999287	0.8827	1.18078	1.50597	0.947897	0.892781	1.20796	1.01618	0.90979	0.974987	0.705199	0.938172	1.12373	1.3896	1.19444	0.707714	0.935318	0.940147	0.806964	0.826859	1.36558	0.670012	1.29872	1.23455	1.06903	1.02804	0.715522	0.987013	0.887385	1.4666	1.06265	1.34406	1.14471	1.44253
glycosyl ceramide (d18:1/20:0, d16:1/22:0)*	Lipid	Ceramides	0.771702	0.640457	0.480752	0.677222	0.995955	0.912445	1.06282	1.00594	0.982726	1.12283	1.07801	0.958828	1.72891	0.967859	1.68289	1.00658	1.2802	1.20323	1.21597	0.929557	0.853882	1.0911	1.02925	0.778986	1.46616	0.94941	0.823722	0.837354	1.08557	1.08137	0.940975	1.00404	1.14834	1.2068	0.866472	0.934381	0.773804	1.0109
glycosyl ceramide (d18:2/24:1, d18:1/24:2)*	Lipid	Ceramides	0.592856	0.656985	0.738515	0.959961	1.28888	1.00779	1.4513	1.32002	1.12001	0.953291	1.26436	1.03242	1.51145	0.936682	1.40742	1.19697	1.47416	1.46255	1.30367	0.73105	0.832082	0.774884	0.873304	0.60589	1.39278	1.10914	1.03643	0.992211	0.933265	1.43069	0.97132	0.603849	0.792077	1.62214	0.839406	0.877065	0.605986	1.02875
diacylglycerol (12:0/18:1, 14:0/16:1, 16:0/14:1) [1]*	Lipid	Diacylglycerol	0.499361	0.499361	0.499361	0.499361	0.499361	0.499361	0.499361	0.522953	0.499361	0.499361	1.29172	0.499361	0.499361	0.499361	0.499361	0.499361	0.499361	0.499361	0.499361	0.529358	0.499361	0.499361	0.499361	0.499361	0.833368	0.499361	1.91666	0.499361	0.499361	0.499361	0.499361	0.499361	0.499361	0.499361	0.499361	1.16663	1.21374	0.499361
diacylglycerol (12:0/18:1, 14:0/16:1, 16:0/14:1) [2]*	Lipid	Diacylglycerol	0.653484	0.874412	2.52747	0.172125	0.172125	0.172125	0.525075	1.12559	0.222675	0.276194	3.02711	0.172125	0.172125	2.34481	0.225863	1.7613	0.22489	1.20208	0.172125	1.83843	1.15421	0.438861	0.596877	6.31078	2.02929	0.462384	3.5183	0.66616	1.37666	0.172125	0.495074	0.726972	0.256183	0.172125	1.13248	2.65475	1.83263	0.172125
diacylglycerol (14:0/18:1, 16:0/16:1) [1]*	Lipid	Diacylglycerol	0.988203	1.0118	1.76034	0.27907	0.359686	0.262705	0.690578	1.57631	0.294326	0.292742	2.00864	0.235379	0.276705	2.19695	0.252293	1.59111	0.397463	1.4533	0.418029	1.61935	1.33508	1.02802	0.772657	5.10851	2.23818	0.669357	2.68349	1.12412	1.75541	0.275365	0.540602	0.722997	0.849293	0.306028	1.50306	2.84483	2.68266	1.15166
diacylglycerol (14:0/18:1, 16:0/16:1) [2]*	Lipid	Diacylglycerol	0.976436	1.02281	1.52196	0.300461	0.426096	0.3927	0.867568	1.48673	0.433193	0.40172	2.64961	0.344406	0.418533	2.87953	0.513049	2.31879	0.61085	1.59308	0.478057	1.94199	1.14813	1.16644	0.977188	4.62501	2.2882	0.80155	2.44537	1.14985	2.02624	0.35436	0.814765	0.719296	0.712865	0.455749	1.34873	2.90195	2.70039	1.3235
diacylglycerol (16:1/18:2 [2], 16:0/18:3 [1])*	Lipid	Diacylglycerol	1.37049	0.847518	1.35189	0.720309	0.788674	0.32142	0.710861	1.28188	0.476852	0.597098	1.42898	0.566346	0.440441	1.92171	0.630074	1.69546	0.468337	1.51483	0.529857	1.09367	1.08713	1.05905	1.06935	2.58942	0.940951	0.609337	1.40937	1.09866	1.17094	0.364093	0.616579	0.667251	0.910673	0.556392	1.26462	2.1368	1.27437	2.12305
linoleoyl-arachidonoyl-glycerol (18:2/20:4) [1]*	Lipid	Diacylglycerol	1.23797	0.519047	1.03775	1.02685	1.07529	0.287816	0.709396	1.57247	1.11717	0.764358	1.13313	0.853628	0.795987	1.69272	1.09208	1.83949	0.498617	1.57343	0.779971	0.89892	0.702807	0.980689	1.44717	1.23422	0.382339	0.699872	1.46009	0.422614	1.25086	0.450002	0.876549	0.78027	0.69205	0.69959	1.59757	1.79651	1.01931	1.82051
linoleoyl-arachidonoyl-glycerol (18:2/20:4) [2]*	Lipid	Diacylglycerol	1.3031	0.575951	0.524138	1.19385	0.890752	0.33854	0.66932	1.53318	0.843777	0.677244	1.06309	0.905487	1.03806	1.75133	0.996799	1.63291	0.52635	1.47641	0.893811	1.0032	0.826076	1.03528	1.37458	1.45428	0.609691	0.746753	1.4649	0.488017	1.41794	0.636009	1.12402	0.683429	0.652039	0.603884	1.71902	2.67921	1.06356	1.73
linoleoyl-docosahexaenoyl-glycerol (18:2/22:6) [2]*	Lipid	Diacylglycerol	1.60177	0.417503	1.11301	0.215012	0.966691	0.215012	0.78846	1.05447	0.921802	0.76905	0.53417	0.748741	1.31373	2.42235	1	0.712201	0.732576	1.57147	0.451044	1.06146	1.1693	1.39207	1.11124	1.34522	0.811112	0.44388	1.264	0.380006	2.06305	0.538485	1.1546	1.44166	1.41418	0.754824	1.90873	2.3062	0.675616	0.939541
linoleoyl-linolenoyl-glycerol (18:2/18:3) [1]*	Lipid	Diacylglycerol	0.875869	0.90755	1.06371	1.01272	1.16197	0.277174	0.274101	1.6574	0.617123	0.888144	1.01833	0.802361	0.540223	0.522859	0.987282	1.51881	0.465823	2.29095	0.662477	0.742401	1.05107	1.21497	1.32611	1.51303	0.767562	0.471025	1.02185	1.13911	0.805075	0.664455	0.38167	1.5721	1.46441	0.601848	1.91156	1.35298	1.37017	1.97752
linoleoyl-linolenoyl-glycerol (18:2/18:3) [2]*	Lipid	Diacylglycerol	1.59704	0.626985	1.35455	0.85804	1.22587	0.211063	0.844663	1.54484	0.538421	0.743494	1.31645	0.748889	1.1269	1.24998	0.871238	1.40933	0.358637	1.65448	0.686417	0.654515	1.52733	0.925421	1.59083	1.25161	0.721501	0.535649	1.43474	1.0294	0.884738	0.523525	0.643224	1.24724	1.6476	0.970602	2.1926	2.8121	0.884137	3.62731
linoleoyl-linoleoyl-glycerol (18:2/18:2) [1]*	Lipid	Diacylglycerol	2.0029	0.756483	0.989315	1.16501	1.07915	0.399912	0.480415	1.48114	0.775601	0.879148	0.903631	0.900542	0.675753	1.05968	0.984668	1.59634	0.378045	1.87715	0.799831	0.804512	1.20417	1.26154	1.57425	1.17594	0.675284	0.515276	1.08207	1.01068	0.894008	0.582675	0.593939	1.55016	1.73634	0.807048	1.49923	1.45278	1.03271	2.70654
oleoyl-arachidonoyl-glycerol (18:1/20:4) [1]*	Lipid	Diacylglycerol	1.38238	0.68627	1.47328	1.23826	0.83121	0.477136	1.05551	1.67844	0.945033	0.715986	1.32538	1.05343	1.05537	1.76705	0.874443	1.31248	0.688467	0.94564	0.838862	0.940974	0.976268	0.874357	1.33219	1.40133	0.818848	0.78053	1.35147	0.563107	1.54571	0.529211	1.23149	0.68523	0.792609	0.850131	1.75833	2.38352	1.02373	1.31153
oleoyl-arachidonoyl-glycerol (18:1/20:4) [2]*	Lipid	Diacylglycerol	1.5684	0.684396	1.46346	1.01199	0.701505	0.480127	0.973068	1.45593	0.999105	0.625834	1.53929	0.879194	0.83871	1.75475	0.892574	1.43772	0.670242	1.00385	0.769032	1.05324	1.01646	0.930648	1.25089	1.51983	0.885972	0.80492	1.41463	0.487275	1.60528	0.550033	1.40171	0.643575	0.64762	0.823217	1.36145	2.44386	1.0009	1.74137
oleoyl-linolenoyl-glycerol (18:1/18:3) [2]*	Lipid	Diacylglycerol	0.292413	1.75516	0.883497	0.439339	1.58266	0.368949	0.292413	2.60327	0.467534	1.18357	0.523635	0.888797	0.292413	0.765019	1.11728	2.16774	1	1.39787	0.47409	1.52044	0.567696	1.3952	0.338576	2.58885	1.01608	0.292413	2.56957	4.11519	0.912621	0.896798	0.974762	1.83273	0.788312	0.292413	0.924593	0.292413	2.37202	2.66839
oleoyl-linoleoyl-glycerol (18:1/18:2) [1]	Lipid	Diacylglycerol	1.63614	0.645321	0.98936	0.919452	0.726834	0.484419	0.655716	1.36526	0.650793	0.767639	1.0484	0.768753	0.56484	1.06593	0.713897	1.30783	0.413766	1.26093	0.714674	0.792254	1.00778	0.992223	1.15779	1.2793	1.02338	0.48207	1.0216	1.03599	1.01377	0.4816	0.788821	1.30134	1.6294	0.787392	1.11756	1.41953	1.14327	2.10268
oleoyl-linoleoyl-glycerol (18:1/18:2) [2]	Lipid	Diacylglycerol	1.55038	0.626774	0.984206	0.817911	0.666134	0.507679	0.723463	1.42127	0.695999	0.691511	1.19376	0.743843	0.578833	1.20796	0.837309	1.50042	0.450881	1.33063	0.687121	0.848779	0.897417	1.04777	1.14	1.25407	1.01579	0.554894	1.09171	1.03227	1.12606	0.5489	0.927175	1.18484	1.342	0.838623	1.0507	1.54595	1.18432	2.24709
oleoyl-oleoyl-glycerol (18:1/18:1) [1]*	Lipid	Diacylglycerol	1.3817	0.789297	0.999663	0.696886	0.621713	0.548238	0.78332	1.70901	0.642681	0.772447	1.12733	0.707837	0.465341	0.999867	0.687143	1.37591	0.603941	1.33779	0.820375	1.17153	0.955809	1.22611	0.974725	1.5052	1.64046	0.537838	1.31782	1.39766	1.22775	0.514322	1.12575	1.26748	1.51216	0.782374	1.00013	1.54496	1.71081	1.54821
oleoyl-oleoyl-glycerol (18:1/18:1) [2]*	Lipid	Diacylglycerol	1.31362	0.748031	0.920978	0.792721	0.658048	0.551773	0.8665	1.5535	0.545665	0.646584	1.16473	0.792482	0.555069	0.980382	0.620716	1.33749	0.588841	1.25078	0.800872	1.12023	1.01218	1.2292	0.940327	1.49583	1.77883	0.533656	1.40377	1.26384	1.21525	0.555762	1.0579	1.29406	1.53113	0.801355	0.987817	1.57356	1.5319	1.51254
palmitoleoyl-arachidonoyl-glycerol (16:1/20:4) [2]*	Lipid	Diacylglycerol	3.12977	0.596815	2.59081	0.842463	0.800914	0.297001	1.75104	1.86492	0.735859	0.704768	1.35191	0.840319	0.53617	2.05204	0.784125	1.45522	0.297001	1.01241	0.629324	0.986552	0.297001	0.753435	1.4628	1.14186	0.565661	0.993326	1.87036	1.2261	1.66888	0.337732	0.666535	0.940185	0.297001	0.297001	1.70151	3.77817	1.00667	6.24158
palmitoleoyl-linoleoyl-glycerol (16:1/18:2) [1]*	Lipid	Diacylglycerol	1.2291	0.998333	1.17773	0.648246	0.966008	0.131831	0.488671	1.94266	0.466685	0.661294	0.86306	0.53687	0.291919	1.40953	0.530533	1.44412	0.352644	1.60912	0.786969	1.28397	1.13994	1.64786	0.862163	2.24771	0.919083	0.513062	1.93255	1.76463	1.00167	0.297168	0.311035	1.07628	1.10863	0.342672	1.08881	2.10511	1.92369	1.67196
palmitoleoyl-oleoyl-glycerol (16:1/18:1) [1]*	Lipid	Diacylglycerol	1.0504	1.33441	1.60255	0.46288	0.831183	0.320242	0.803868	2.06241	0.446486	0.747466	1.30826	0.452273	0.352751	1.10298	0.431961	1.85774	0.599686	1.61738	0.940409	1.99082	1.15097	1.51921	0.728631	3.0873	1.64779	0.556193	0.277381	2.54746	1.19084	0.277381	0.498468	0.811625	1	0.474905	0.851381	2.07865	2.51356	1.21162
palmitoleoyl-oleoyl-glycerol (16:1/18:1) [2]*	Lipid	Diacylglycerol	0.983765	1.41016	1.34709	0.438689	0.3312	0.269112	1.26535	2.28522	0.660436	0.699733	1.73488	0.51308	0.386341	3.46453	0.963155	1.9546	0.936056	1.84494	0.725064	1.5833	0.651778	1.95019	0.868688	1.62121	2.35501	0.723139	1.10379	1.38521	1.11869	0.354299	0.598433	1.01624	0.773953	0.519814	0.979802	2.41276	2.66708	1.78421
palmitoyl-arachidonoyl-glycerol (16:0/20:4) [1]*	Lipid	Diacylglycerol	0.325706	0.507915	0.325706	0.621535	0.325706	0.403585	0.325706	1.31617	0.98136	0.325706	1.04067	1	0.325706	2.09434	0.325706	1.55404	1.07501	0.835035	0.953018	1.88693	1.62427	0.89061	0.424186	0.97896	1.03772	0.325706	2.2266	0.325706	3	0.781711	0.81498	0.325706	0.393355	0.325706	1.85851	3.66683	2.07936	0.325706
palmitoyl-arachidonoyl-glycerol (16:0/20:4) [2]*	Lipid	Diacylglycerol	1.13222	0.891781	1.57858	1.12289	0.471362	0.241183	0.543765	1.20195	0.919875	0.559936	2.16328	0.633716	0.196606	2.38302	0.72395	2.16953	0.596737	1.08171	0.62728	1.6916	1.31002	0.778996	1.49968	2.55568	0.25064	0.870793	1.55785	0.41031	1.61265	0.673934	1.08013	0.374598	0.600848	0.128414	1.82593	2.91776	2.02277	1.33097
palmitoyl-linolenoyl-glycerol (16:0/18:3) [2]*	Lipid	Diacylglycerol	0.439336	1.99794	0.731984	0.697484	1.00824	0.192335	0.192335	2.81466	0.791657	0.72222	1.56399	0.192335	0.192335	0.911476	0.763534	2.99369	0.665535	2.17732	0.838685	2.42826	1.56302	1.92252	1.64178	4.28633	1.40126	0.487669	2.19151	1.25202	0.80529	0.192335	0.487711	0.991758	0.889833	0.645201	0.890842	1.33823	2.79488	1.32337
palmitoyl-linoleoyl-glycerol (16:0/18:2) [1]*	Lipid	Diacylglycerol	1.4456	0.810842	1.03032	1.17821	0.25747	0.499097	0.488011	1.07431	0.635236	0.705524	1.47171	0.749168	0.577522	1.3825	0.539169	1.98288	0.385694	1.42125	0.631887	1.10523	1.39559	0.96968	1.46034	3.05543	1.06641	0.578835	0.592493	0.31629	1.59122	0.443515	0.642076	0.923206	1.26531	0.662861	1.69861	1.94935	1.50368	1.79054
palmitoyl-linoleoyl-glycerol (16:0/18:2) [2]*	Lipid	Diacylglycerol	1.09152	0.854558	1.18327	0.992988	0.535377	0.481154	0.61632	1.28874	0.72796	0.741966	1.85734	0.637145	0.520108	1.62067	0.695673	2.54254	0.506256	1.84211	0.859521	1.4635	1.00701	1.23404	1.32433	2.32668	1.24836	0.691161	1.35288	0.839786	1.56116	0.501681	0.820071	0.922811	0.9914	0.64061	1.36437	2.27786	1.76485	1.80599
palmitoyl-myristoyl-glycerol (16:0/14:0) [2]	Lipid	Diacylglycerol	0.24387	0.463033	0.425857	0.24387	0.24387	0.24387	0.24387	0.685188	0.24387	0.24387	2.35572	0.24387	0.24387	1.97859	0.24387	1.35091	0.24387	1	0.24387	1.33925	0.428076	0.314481	0.32434	4.37845	1.40202	0.251876	1.72792	0.24387	1.30747	0.24387	0.24387	0.24387	0.24387	0.24387	0.889136	2.13622	1.91973	0.437292
palmitoyl-oleoyl-glycerol (16:0/18:1) [1]*	Lipid	Diacylglycerol	0.920179	1.00766	1.02022	0.734565	0.436402	0.483681	0.568463	1.40931	0.614955	0.696046	1.41867	0.593018	0.425938	1.25275	0.551161	2.03707	0.565533	1.52969	0.844624	1.66587	1.10121	1.33525	1.07772	2.53153	1.77256	0.581779	1.59758	0.992341	1.58639	0.458121	0.810793	0.793773	0.988072	0.55465	1.24897	1.97392	2.31463	1.19292
palmitoyl-oleoyl-glycerol (16:0/18:1) [2]*	Lipid	Diacylglycerol	0.916631	0.982288	0.942832	0.988907	0.530643	0.50476	0.647823	1.37542	0.590554	0.645042	1.48416	0.720929	0.525303	1.18783	0.519692	2.01698	0.636583	1.55848	0.851439	1.72149	1.26843	1.44936	1.04215	2.55895	1.97037	0.583195	1.78607	1.01109	1.50174	0.513085	0.769038	0.926444	1.09722	0.611582	1.31742	2.12649	2.16162	1.17854
palmitoyl-palmitoyl-glycerol (16:0/16:0) [1]*	Lipid	Diacylglycerol	0.159954	0.500112	0.522892	0.159954	0.159954	0.159954	0.159954	0.775062	0.240653	0.159954	1.20084	0.159954	0.159954	1	0.159954	1.58572	0.159954	1.19834	0.341469	1.30843	0.643695	0.738692	0.628749	2.98616	1.21305	0.159954	1.57414	0.159954	1.08851	0.159954	0.159954	0.159954	0.159954	0.159954	0.159954	1.4356	2.26039	0.485712
palmitoyl-palmitoyl-glycerol (16:0/16:0) [2]*	Lipid	Diacylglycerol	0.483783	1.4205	0.961132	1.02035	0.404271	0.397877	0.455755	1.39333	0.60038	0.72075	2.04098	0.387222	0.604101	1.63479	0.445388	2.62263	0.545622	2.18105	0.862611	2.71445	1.52179	1.62351	1.09415	4.69359	2.68919	0.673604	2.7004	0.827583	1.98118	0.628849	0.50327	0.631925	0.989918	0.463523	1.66292	3.16563	3.60273	1.01008
12-HETE	Lipid	Eicosanoid	0.250868	3.10655	0.745862	1.61403	0.58328	1.55575	0.871298	1.55783	0.250868	14.085	0.483052	1.14492	1.40243	0.322422	1.09919	0.874114	0.900813	2.69207	0.250868	3.62055	6.0185	0.250868	1.37004	3.38101	1.23156	4.78115	0.623135	0.327211	0.250868	0.711512	4.30693	0.607793	0.728185	0.388388	2.5805	0.897709	0.801789	0.806896
arachidonoyl ethanolamide	Lipid	Endocannabinoid	0.287317	0.82225	1.08022	1.22399	0.797191	0.73977	0.96487	0.847295	1.21522	1.58409	0.529923	1.34295	1.06125	0.921732	1.01658	0.732973	0.714398	1.50688	1.15897	1.21365	0.915141	1.19507	1.22216	1.14443	1.20328	0.886812	0.706134	0.287317	0.73628	0.287317	0.564476	0.741535	1.04368	0.87059	1.38224	1.62318	1.16756	0.983422
linoleoyl ethanolamide	Lipid	Endocannabinoid	0.342709	1.41981	1.00441	1.45935	0.739314	1.18637	0.711135	1.30246	1.46995	2.87221	0.342709	1.52567	1	0.605276	0.358737	0.80295	1.11119	1.253	0.965689	1.14523	1.49896	1.0063	1.31094	0.991285	1.6097	0.602734	0.814751	0.910661	0.51821	0.597461	0.506877	0.502861	1.1225	0.579944	1.11138	1.40899	0.730394	0.946965
N-oleoyltaurine	Lipid	Endocannabinoid	1.67847	1.41673	0.778063	1.36098	0.520077	1.17707	1.21871	0.390845	2.88546	2.66328	0.234981	1.51212	1.34428	1.01943	0.669004	0.330584	1.04619	0.398176	0.48637	1.10789	0.93617	0.980566	0.954454	0.234981	3.30535	0.385313	0.693607	2.125	0.606866	0.234981	1.77537	0.644583	2.01895	1.58869	0.90773	0.831829	0.270431	1.35518
N-palmitoyltaurine	Lipid	Endocannabinoid	1.62248	1.64129	0.676115	1.08831	0.709943	0.525009	0.851429	0.959818	2.95294	1.81224	0.253764	1.63815	1.30894	0.789968	0.73421	0.533512	1.16859	0.997419	0.452737	1.68576	1.47132	1.35933	1.00899	0.645875	1.74074	0.253764	1.1757	1.87677	0.587643	0.253764	1.00258	0.657256	1.13788	0.700534	0.955492	0.738845	1.07515	0.833376
N-stearoyltaurine	Lipid	Endocannabinoid	3.91906	0.969165	1.08811	0.690795	0.793001	1.06298	0.871452	0.810165	2.49684	3.28582	0.690795	2.09097	1.11156	0.690795	0.690795	0.690795	0.690795	0.690795	0.690795	1.08365	2.15033	0.690795	1.17362	0.983091	3.00583	1	0.690795	0.757397	0.690795	0.901033	2.03653	0.690795	0.72399	0.862629	0.884662	0.690795	0.690795	0.979859
oleoyl ethanolamide	Lipid	Endocannabinoid	0.374941	1.00571	0.994293	1.24287	0.763264	1.0476	0.677583	1.24261	1.69789	2.47508	0.408734	1.27009	0.986783	0.7297	0.518051	0.713257	1.48585	0.837817	1.05429	1.19216	1.3301	1.1072	1.31911	1.16173	1.78049	0.674447	0.695147	1.26932	0.424532	0.67154	0.895577	0.735254	1.10853	0.675743	0.934998	1.134	0.891245	1.02387
palmitoyl ethanolamide	Lipid	Endocannabinoid	0.400881	0.9977	1.11077	1.23833	0.777001	0.864099	0.888189	1.27788	1.61781	1.84162	0.468275	1.01581	1.03537	0.823324	0.605202	1.0023	1.20711	0.895843	0.807122	1.45991	1.33018	1.12641	1.27071	1.23498	1.66123	0.770943	0.862609	1.02808	0.523503	0.768738	0.802482	0.728233	1.21374	0.640215	1.13066	1.34774	0.888428	0.989316
stearoyl ethanolamide	Lipid	Endocannabinoid	0.406586	1.06736	0.993735	1.23335	0.562258	0.702373	0.988171	1.06909	1.38437	1.58095	0.81484	1.00085	1.03439	0.913389	1.31296	0.650969	1.04555	1.12061	1.0946	1.28059	0.954863	1.22178	0.984965	1.15705	1.36486	0.881483	0.959524	0.828113	0.999154	0.571993	0.700068	0.618107	1.00867	0.983322	0.981226	1.39641	1.02318	1.14285
linoleoylcholine*	Lipid	Fatty Acid Metabolism (Acyl Choline)	0.315058	0.315058	0.315058	0.315058	0.966562	0.315058	1.67966	4.86867	3.50377	2.2605	1.52864	0.363215	0.315058	0.315058	0.758668	0.443384	2.52879	2.66614	0.36878	0.315058	0.315058	3.037	0.359499	0.400389	0.315058	0.315058	0.315058	0.368356	0.315058	0.315058	0.315058	0.315058	4.06781	0.69326	0.909229	1	5.59192	5.20194
oleoylcholine	Lipid	Fatty Acid Metabolism (Acyl Choline)	0.290685	0.290685	0.290685	0.290685	0.74598	0.290685	2.06243	4.73895	3.11866	2.11417	1.24427	0.290685	0.290685	0.290685	0.621863	0.570829	2.74911	2.20403	0.471435	0.290685	0.290685	2.30398	0.341837	0.382531	0.417084	0.290685	0.290685	0.302089	0.290685	0.290685	0.290685	0.290685	3.09629	0.468104	0.666521	1	4.69168	4.56205
palmitoylcholine	Lipid	Fatty Acid Metabolism (Acyl Choline)	0.416599	0.288886	0.428421	0.206618	1.67863	0.320478	3.18813	7.31281	5.29555	3.18642	2.23499	0.859397	0.592465	0.418066	1.7175	0.995651	5.19884	4.55729	0.931344	0.398292	0.206618	4.91149	0.785942	1	0.918098	0.206618	0.206618	0.6589	0.309388	0.206618	0.206618	0.241505	5.31378	1.01793	1.77223	1.92074	8.18143	7.22408
stearoylcholine*	Lipid	Fatty Acid Metabolism (Acyl Choline)	0.156252	0.156252	0.156252	0.156252	0.54406	0.156252	0.999353	2.60994	1.40871	1.00065	0.838685	0.156252	0.156252	0.156252	0.156252	0.30613	1.74428	1.63825	0.216148	0.156252	0.156252	1.44297	0.156252	0.156252	0.192771	0.156252	0.156252	0.156252	0.156252	0.156252	0.156252	0.156252	1.39344	0.220131	0.156252	0.450002	2.40932	2.09027
hexanoylglutamine	Lipid	Fatty Acid Metabolism (Acyl Glutamine)	0.307549	1.00153	0.781261	2.39883	0.537052	0.44197	0.567502	0.226207	2.97104	2.26183	1	4.08078	1.34499	0.406294	2.91464	0.590722	1.7062	1.29904	4.27964	1.24833	1.17293	1.24973	1.45853	0.629158	0.809444	0.83738	0.616072	2.25002	0.679668	1.141	0.226207	0.558062	0.942141	1.46608	0.533701	0.676691	0.873894	1.44382
butyrylcarnitine (C4)	Lipid	Fatty Acid Metabolism (also BCAA Metabolism)	0.397887	1.17785	0.996503	0.966546	0.978766	1.11311	0.953804	0.834223	1.0035	0.885192	1.44759	0.696806	0.750938	1.04067	0.729857	1.58789	1.13786	1.03448	0.570803	1.03186	0.935171	1.95816	1.19178	2.57132	1.2317	1.26732	1.31832	0.394447	4.94782	0.81362	0.567613	0.800008	2.58892	0.5257	0.808524	1.07143	1.84145	0.990346
propionylcarnitine (C3)	Lipid	Fatty Acid Metabolism (also BCAA Metabolism)	0.781673	1.25206	1.00174	1.34064	0.970301	0.998259	1.36829	1.42292	0.935684	0.7018	1.12135	0.896026	0.612105	1.07817	0.511834	1.14083	0.698242	1.10763	0.545997	1.92553	0.924645	1.63885	1.78624	1.8756	1.2653	1.3401	0.959428	0.396453	1.42081	0.725182	0.89326	0.830823	1.11002	0.692892	0.844753	1.01595	1.2927	0.964594
propionylglycine	Lipid	Fatty Acid Metabolism (also BCAA Metabolism)	0.182399	0.182399	1.18382	0.607103	0.994404	0.182399	1.10613	1.01062	1.24479	0.182399	0.182399	1.0056	0.989454	1.95485	0.963592	1.09577	0.182399	0.450312	0.936893	0.625334	1.01347	0.182399	1.33049	1.56618	0.79512	1.558	0.182399	0.182399	0.182399	1.26568	1.01353	0.623437	0.182399	0.948075	0.182399	0.522724	0.988426	0.182399
3-hydroxybutyrylcarnitine (1)	Lipid	Fatty Acid Metabolism(Acyl Carnitine)	0.658821	1.12402	0.785599	2.22901	1.25469	1.11214	0.731506	0.876519	2.83787	1.90454	1.01799	1.39529	0.981079	0.658821	1.3603	0.762954	0.954327	1.26386	1.98591	0.876902	0.982013	1.4171	1.15946	1.41771	0.674449	0.832717	0.893065	1.14458	0.803123	0.658821	0.698019	0.670083	1.11416	0.940102	0.820939	0.701964	1.17316	1.37152
3-hydroxybutyrylcarnitine (2)	Lipid	Fatty Acid Metabolism(Acyl Carnitine)	0.35573	1.30512	1.00307	2.20107	0.582928	1.31565	0.768533	0.953915	1.21633	1.16611	0.457805	1.72838	0.731201	0.35573	1.0967	0.35573	0.914146	0.896354	1.16307	0.817529	1.38032	1.07071	1.06398	1.39706	0.805554	0.779277	0.996931	1.16779	0.753811	0.528416	0.72893	0.35573	0.707862	1.07634	1.02187	0.35573	0.913509	3.34851
acetylcarnitine (C2)	Lipid	Fatty Acid Metabolism(Acyl Carnitine)	0.503333	0.991866	1.01452	1.36677	0.97756	0.923833	1.20974	1.13539	1.85986	1.25304	0.882639	1.57919	1.18227	0.713416	1.28259	0.733671	0.94392	0.857683	1.05584	0.922737	1.3399	1.57946	1.24998	1.17417	0.882827	1.1555	1.07719	0.720228	1.00813	0.736365	0.790996	0.80023	0.838681	0.776052	0.722406	0.869178	1.09241	1.21449
adipoylcarnitine (C6-DC)	Lipid	Fatty Acid Metabolism(Acyl Carnitine)	0.736699	0.816318	0.998341	1.35004	1.36976	0.859137	0.962189	0.985665	1.02401	1.40948	0.694135	0.751946	0.677576	1.06778	0.846406	1.02786	1.00166	1.37148	1.43866	0.913836	1.04096	1.38315	0.901335	1.01527	0.941061	1.09497	1.33912	1.35559	0.739041	0.977617	1.2005	1.19109	1.0724	0.824165	0.768524	0.850544	0.960937	1.03494
adrenoylcarnitine (C22:4)*	Lipid	Fatty Acid Metabolism(Acyl Carnitine)	0.568616	0.958233	0.581071	0.773045	0.975518	0.798537	2.00779	1.53421	1.02448	0.776074	0.541814	1.2163	0.672998	1.45777	0.742208	1.59993	0.679464	0.679412	0.606558	1.22826	1.05451	1.19613	1.30291	1.09667	1.2858	1.35766	1.44448	0.296344	0.614117	0.517959	1.38727	0.715922	0.724701	0.642942	1.37711	2.64077	1.47784	1.18301
arachidonoylcarnitine (C20:4)	Lipid	Fatty Acid Metabolism(Acyl Carnitine)	0.528376	1.02296	0.695093	0.817917	1.11228	0.877998	1.71093	1.46829	0.945115	0.919569	0.578419	1.2504	0.697717	1.23158	0.902814	1.79516	0.733516	0.802721	0.805944	1.14861	1.06229	1.20949	1.32258	0.977039	1.18782	1.40198	1.36909	0.406665	0.808353	0.53112	1.16202	0.958383	0.723147	0.783673	1.37231	2.48812	1.2927	1.36425
arachidoylcarnitine (C20)*	Lipid	Fatty Acid Metabolism(Acyl Carnitine)	1.05842	0.765792	0.704539	0.438362	0.929733	1.01372	1.24845	0.866041	1.15387	1.63138	1.16286	0.994997	0.987491	0.696268	1.42277	1.12629	1.005	0.491708	1.10134	0.588128	1.07872	0.981221	1.11751	0.547525	1.12753	0.81538	0.822922	0.619824	0.816487	1.08677	2.10284	1.0146	1.65574	1.06723	0.583549	0.579864	0.478667	1.196
behenoylcarnitine (C22)*	Lipid	Fatty Acid Metabolism(Acyl Carnitine)	0.613988	1.05365	0.563919	0.430262	1.77501	0.762455	0.990412	1.08418	1.01364	1.41783	1.11066	0.826327	1.00959	1.07314	1.64545	1.12343	1.31786	0.577137	0.849808	0.983449	0.653144	2.24138	1.16249	0.709513	1.25248	0.878618	0.754089	0.44146	1.02961	0.942769	2.94398	1.72475	2.98701	0.971101	0.697132	0.651306	0.597352	1.37671
cerotoylcarnitine (C26)*	Lipid	Fatty Acid Metabolism(Acyl Carnitine)	0.962417	1.22735	0.801116	0.77303	0.989813	0.961452	1.46349	0.962879	1.79837	1.18814	1.09724	1.30033	1.15895	1.12487	1.45427	2.25837	1.30131	0.897022	1.44177	0.87409	0.822671	1.33356	0.924305	0.801207	0.988521	1.01019	0.977403	0.76844	1.01983	0.731066	1.34641	1.1867	1.77765	0.921582	0.940337	0.738934	0.835132	1.3614
cis-4-decenoylcarnitine (C10:1)	Lipid	Fatty Acid Metabolism(Acyl Carnitine)	0.633563	0.940842	0.739345	1.06697	1.43009	0.86236	1.24517	1.03483	0.852636	1.13582	0.630489	2.94626	1.04753	0.975042	1.41014	0.769525	1.08586	0.939724	0.865966	0.956985	0.884625	0.987605	1.09357	1.05125	0.956795	1.20511	0.693619	0.712133	1.09133	0.667428	0.508484	0.556091	1.07001	1.08092	1.17609	1.10672	1.09864	1.0124
decanoylcarnitine (C10)	Lipid	Fatty Acid Metabolism(Acyl Carnitine)	0.572261	1.16285	0.615071	0.991462	1.38756	1.09831	1.41243	0.991988	1.44319	1.181	0.589509	2.29045	1.08895	0.784606	1.48735	0.631208	1.94938	0.756781	0.887475	1.29137	0.781782	1.00801	0.873359	0.866204	1.14364	1.23408	0.920698	0.84047	1.05424	0.475943	0.659926	0.875954	1.48644	1.06983	1.20373	0.941298	1.59189	0.957165
dihomo-linolenoylcarnitine (20:3n3 or 6)*	Lipid	Fatty Acid Metabolism(Acyl Carnitine)	0.674414	1.0453	0.810614	1.0465	0.980397	1.26674	1.58415	1.34138	0.922803	0.872618	0.868236	0.909374	0.767358	1.18471	0.950517	1.85129	0.728475	0.883707	0.907113	1.2235	1.00181	1.21513	1.30801	0.998189	1.52483	1.39836	1.31426	0.767451	0.788538	0.652773	1.03013	0.778996	0.920119	0.893433	1.45355	2.09024	1.39858	1.6442
dihomo-linoleoylcarnitine (C20:2)*	Lipid	Fatty Acid Metabolism(Acyl Carnitine)	0.76093	0.780635	0.601149	0.902935	0.826225	1.53066	1.12319	1.09114	1.08428	1.04082	0.753101	1.18066	0.825592	1.01101	1.17463	1.95161	0.718852	0.77996	0.919242	0.964283	1.28682	0.949188	1.35006	0.792629	1.07959	1.02427	0.882901	0.646935	0.668507	0.620055	1.111	0.757347	0.988992	1.03979	1.03477	1.57699	1.29823	1.42871
docosahexaenoylcarnitine (C22:6)*	Lipid	Fatty Acid Metabolism(Acyl Carnitine)	0.35916	1	0.35916	1.23879	1.30572	0.35916	0.677763	1.25096	1.05384	1.95861	0.35916	1.48915	0.79778	1.29328	1.65772	0.441674	2.13776	0.843122	0.592674	1.29383	0.632973	1.66921	0.802299	0.450465	0.790628	0.568199	1.15232	0.35916	1.27177	0.35916	0.598929	0.943657	0.529462	0.601691	0.683685	1.17992	1.21974	1.02274
docosapentaenoylcarnitine (C22:5n3)*	Lipid	Fatty Acid Metabolism(Acyl Carnitine)	0.306039	1.4609	0.306039	0.306039	0.469213	0.443752	2.18931	0.306039	0.68275	0.306039	0.306039	0.76986	0.306039	0.976599	0.306039	1.70107	0.575312	0.749383	0.306039	1.1637	1	1.4454	1.03879	0.935957	1.52415	1.21692	1.51053	0.306039	0.678793	0.306039	0.888523	0.306039	0.306039	0.306039	0.855951	2.59198	1.805	1.09458
eicosenoylcarnitine (C20:1)*	Lipid	Fatty Acid Metabolism(Acyl Carnitine)	0.98444	0.632053	0.585181	0.729772	0.895375	1.38572	1.26979	0.897509	1.46747	1.13241	0.913573	1.33905	1.19756	0.653142	1.83681	1.38659	1.06049	0.53131	1.03183	0.604879	1.35151	0.984923	1.48321	0.652345	1.24184	0.996023	0.843098	1.00398	0.8643	0.725491	1.6054	0.750705	1.22418	1.24281	0.809519	1.12387	0.941509	1.50043
erucoylcarnitine (C22:1)*	Lipid	Fatty Acid Metabolism(Acyl Carnitine)	0.885041	0.649234	0.785432	0.550418	1.15544	0.896633	1.38437	0.550418	1.63151	1.16725	0.913256	1.18122	1.36885	0.627525	2.19804	0.682978	1.29978	0.550418	1.0663	0.550418	0.806082	0.750612	1.06056	0.550418	0.953308	1.05426	0.727203	0.910091	1.21905	0.704434	1.30343	0.707938	1.04669	1.18779	0.715178	0.75047	1.19325	1.1622
hexanoylcarnitine (C6)	Lipid	Fatty Acid Metabolism(Acyl Carnitine)	0.558162	1.01978	0.822882	1.32312	1.03085	0.767408	1.27464	1.03678	1.11389	1.30065	0.858584	1.87594	0.782653	0.767739	0.835788	0.659978	1.23401	0.834425	1.0733	1.25501	1.55632	1.27933	1.08986	1.2173	1.11148	0.984152	0.863565	0.705641	1.04092	0.698567	0.541698	0.656939	1.01585	0.628401	0.911743	0.96368	1.40116	0.779594
laurylcarnitine (C12)	Lipid	Fatty Acid Metabolism(Acyl Carnitine)	0.55383	2.84334	0.635519	1.09838	1.33811	1.3485	1.58946	0.920439	1.19105	1.23777	0.668139	1.19731	0.872421	0.76226	1.27551	0.492869	1.3808	0.691663	0.923818	1.09724	0.858198	1.34236	0.998863	0.852432	1.23653	1.17099	0.667211	0.752016	1.16515	0.459659	0.439157	0.593528	0.875311	1.00114	1.07036	0.869969	1.75977	1.29769
lignoceroylcarnitine (C24)*	Lipid	Fatty Acid Metabolism(Acyl Carnitine)	0.791685	0.963244	0.614335	0.460915	1.79113	0.905473	1.04195	0.959182	1.07448	1.18846	1.22571	1.20299	1.0336	1.0753	1.48432	1.39314	1.46275	0.821561	0.917833	0.868529	0.606073	1.67886	1.14908	0.66802	0.955205	1.02376	0.877169	0.546952	0.980676	0.947565	1.81104	1.1946	1.89477	1.01932	0.681877	0.758012	0.646083	1.61098
linolenoylcarnitine (C18:3)*	Lipid	Fatty Acid Metabolism(Acyl Carnitine)	0.613947	1.33818	0.691887	1.11458	1.19635	1.1289	1.15657	1.1817	0.88971	1.47149	0.941509	1.59615	1.12749	0.972186	1.3444	1.33277	0.846686	0.6209	1.23291	0.946807	1.09806	0.792899	1.8908	0.800368	0.976779	1.28144	0.922621	0.801927	0.995121	0.888708	0.882745	0.643419	0.85521	1.00488	1.41657	1.58017	0.905133	1.93836
linoleoylcarnitine (C18:2)*	Lipid	Fatty Acid Metabolism(Acyl Carnitine)	0.642935	1.01962	0.600895	1.00599	1.10826	1.04296	1.17815	1.25939	0.982912	1.28305	0.760416	1.2671	0.980356	0.907272	1.27932	1.95928	0.827459	0.988921	1.17304	1.07439	1.18085	1.05129	1.74924	0.795412	0.994009	1.33798	0.854134	0.613311	0.798445	0.7392	0.903944	0.74373	0.890152	0.825565	1.21965	1.61252	0.88619	1.76938
margaroylcarnitine*	Lipid	Fatty Acid Metabolism(Acyl Carnitine)	0.662569	0.996497	0.848699	0.667174	0.624932	1.36122	1.5001	1.09827	1.53181	1.48992	1.72272	0.887021	1.10673	0.79507	1.39066	1.20999	0.911536	0.293333	1.0035	0.872826	1.29967	0.789919	1.50255	0.987846	1.60824	1.51856	0.770402	0.523703	1.42837	0.623184	1.25648	0.505056	0.711675	1.07002	0.941369	1.15541	0.724852	1.4945
myristoleoylcarnitine (C14:1)*	Lipid	Fatty Acid Metabolism(Acyl Carnitine)	0.542617	3.3993	0.539203	1.57239	1.46114	1.32597	1.36611	0.955899	1.2607	2.02914	0.612708	1.40022	0.769899	0.608451	1.28954	0.517291	1.2637	0.696248	1.56465	0.935426	0.879345	1.41553	1.30654	0.794538	1.0488	1.18927	0.656147	0.893545	1.2174	0.470025	0.634653	0.649224	0.981167	1.01883	0.906668	0.927764	1.43032	1.57497
myristoylcarnitine (C14)	Lipid	Fatty Acid Metabolism(Acyl Carnitine)	0.476584	2.30132	0.70102	1.10194	0.877889	1.04908	1.20924	0.885901	1.32328	1.58156	0.931307	0.956812	0.931975	0.805695	1.21658	0.746973	1.07436	0.568296	1.23792	1.06238	1.09128	1.13043	1.16496	0.844896	1.1285	1.01357	0.810454	0.715306	1.14671	0.598883	0.618056	0.475854	0.794355	0.833897	0.986426	1.09702	1.21961	1.3167
nervonoylcarnitine (C24:1)*	Lipid	Fatty Acid Metabolism(Acyl Carnitine)	0.981303	0.790322	0.799049	0.761892	0.897309	1.12062	1.36085	0.947572	1.55982	1.02279	1.28188	0.967444	1.15154	1.0768	1.55315	1.90491	1.34316	0.680836	0.966221	0.70138	0.630436	0.903778	0.980405	0.855298	1.25278	1.0187	1.04491	0.658921	1.21497	0.848668	1.58699	0.812614	1.28527	1.19724	0.772484	0.863876	1.14282	1.48206
octanoylcarnitine (C8)	Lipid	Fatty Acid Metabolism(Acyl Carnitine)	0.622521	1.03472	0.714437	0.976589	1.2589	0.972479	1.35851	1.05729	1.22308	0.932307	0.79404	2.47044	1.00804	0.869642	1.37753	0.696652	1.57615	0.743361	0.826693	1.22057	0.867133	1.08539	1.01187	0.969315	1.13689	1.28399	0.699603	0.8666	1.1116	0.584373	0.65728	0.566691	1.27933	1.01359	1.15715	0.991963	1.54674	0.909036
oleoylcarnitine (C18:1)	Lipid	Fatty Acid Metabolism(Acyl Carnitine)	0.690978	0.958815	0.636736	1.00991	0.891936	1.16486	1.38261	1.06039	1.31826	1.50216	0.86063	1.23088	0.855667	0.915754	1.31641	1.61424	0.990086	0.765296	1.30651	1.1072	1.20773	1.08231	1.47751	0.870578	1.22027	1.19537	0.916866	0.905511	0.892517	0.691103	1.33057	0.725234	0.885062	0.923788	0.956489	1.30681	0.930464	1.45223
palmitoleoylcarnitine (C16:1)*	Lipid	Fatty Acid Metabolism(Acyl Carnitine)	0.538677	1.92553	0.564373	1.28621	1.15666	1.07387	1.18579	0.936636	1.27374	2.05667	0.814002	1.17208	0.757183	0.746702	1.23845	0.883093	1.29914	0.736336	1.63566	0.983276	0.969805	1.29649	1.35564	0.836466	1.01672	1.09481	0.877477	0.959957	1.04364	0.610041	0.718655	0.543348	0.830627	0.875018	0.777169	1.10399	1.08953	1.39747
palmitoylcarnitine (C16)	Lipid	Fatty Acid Metabolism(Acyl Carnitine)	0.667128	1.16272	0.806463	0.905642	0.738454	1.04994	1.17783	0.975128	1.24199	1.4252	1.1792	0.913032	0.865339	1.034	1.05408	1.46947	0.900549	0.692969	1.0672	1.05473	1.39759	0.960305	1.12192	0.829348	1.31904	1.01179	0.988208	0.680968	1.06869	0.831465	1.11109	0.499658	0.822241	0.885178	0.944541	1.27151	0.921568	1.31434
pimeloylcarnitine/3-methyladipoylcarnitine (C7-DC)	Lipid	Fatty Acid Metabolism(Acyl Carnitine)	0.522854	0.522854	1.16915	0.677512	1.21624	0.522854	0.806986	1.79192	1.18838	1.46105	1.02954	0.82561	0.522854	1.27032	1.13068	0.522854	0.522854	0.522854	1.54011	0.522854	0.522854	0.522854	0.522854	0.580592	0.804133	0.522854	0.522854	1.0011	0.635244	0.9989	0.660698	0.522854	0.522854	0.897432	0.522854	0.522854	0.522854	0.522854
stearoylcarnitine (C18)	Lipid	Fatty Acid Metabolism(Acyl Carnitine)	0.879077	0.94224	0.902505	0.59643	0.578987	1.36579	1.42938	1.07142	1.66852	1.67146	1.49896	0.873562	0.951174	1.00105	1.35605	1.5298	0.79312	0.445581	1.07521	0.901683	1.53732	0.750365	1.12791	0.989764	1.52549	1.1508	0.988415	0.699481	1.17558	0.952338	1.86999	0.719495	0.998953	1.14302	0.917828	1.06677	0.79337	1.41608
suberoylcarnitine (C8-DC)	Lipid	Fatty Acid Metabolism(Acyl Carnitine)	0.569302	0.610284	0.89453	1.48923	0.569302	0.569302	0.569302	0.818745	0.569302	1.90376	0.661813	1.07402	1.01641	0.569302	1.00795	0.569302	0.569302	0.569302	2.05696	0.569302	1.07365	1.08802	0.569302	0.879217	0.99205	0.569302	0.569302	0.569302	0.569302	0.569302	0.569302	0.569302	0.569302	0.70787	0.569302	0.569302	0.569302	0.569302
ximenoylcarnitine (C26:1)*	Lipid	Fatty Acid Metabolism(Acyl Carnitine)	1.03171	0.796341	0.785502	0.678118	0.583276	1.14074	1.39248	0.994034	1.33294	1.09688	1.38299	1.12838	1.04863	1.04663	1.23347	2.77825	1.12907	0.889946	0.996708	0.687476	0.729141	0.803216	0.998096	0.728071	1.14538	1.03443	1.0019	0.578728	1.16161	0.657138	1.43096	0.676999	1.21434	0.968541	0.927468	0.752356	0.798529	1.27257
hexanoylglycine	Lipid	Fatty Acid Metabolism(Acyl Glycine)	0.874805	0.410139	0.95868	0.410139	0.410139	0.410139	0.410139	0.410139	2.91815	3.06598	0.873177	2.44366	0.410139	0.410139	1.64152	0.410139	0.410139	0.410139	5.79177	0.681842	2.09509	0.885936	1.22197	0.410139	0.886169	0.722661	0.410139	0.410139	0.410139	0.782717	0.410139	0.410139	0.410139	0.410139	0.410139	1.64628	1.04132	0.410139
N-linoleoylglycine	Lipid	Fatty Acid Metabolism(Acyl Glycine)	0.411845	1	0.574606	0.411845	0.977374	0.411845	0.411845	2.0059	0.411845	2.57052	0.411845	1.45153	1.08726	0.411845	0.411845	0.411845	1.18968	0.411845	1.54583	0.55356	0.411845	0.533219	0.680329	0.411845	1.14541	0.411845	0.411845	2.33069	0.411845	0.710889	0.411845	0.411845	0.902838	0.62586	0.993523	1.00052	0.411845	1.56756
N-palmitoylglycine	Lipid	Fatty Acid Metabolism(Acyl Glycine)	0.787732	1.49843	1.13533	1.31488	0.800817	0.683956	0.775078	1.51269	1.84507	2.24398	0.548076	1.66225	1.15371	0.786253	0.677536	0.541112	1.4194	1.17069	1.24238	1.38918	0.976099	1.33535	0.968259	0.914696	2.21941	0.647618	1.46324	1.77046	0.48365	0.55749	0.977881	0.905762	1.83433	0.644324	1.02212	0.872232	0.884865	1.24943
2-methylmalonylcarnitine (C4-DC)	Lipid	Fatty Acid Synthesis	0.583744	1	0.583744	0.583744	1.1901	1.4479	1.04182	1.06192	0.894629	2.16455	1.03432	0.583744	0.583744	0.583744	0.583744	0.698866	0.583744	1.10233	0.583744	0.583744	0.963512	0.789876	0.952354	0.583744	0.583744	0.583744	0.583744	0.583744	0.750803	0.583744	0.583744	0.583744	0.938502	0.583744	0.583744	0.583744	2.36599	0.583744
malonylcarnitine	Lipid	Fatty Acid Synthesis	0.46427	0.886846	0.78108	0.46427	1.04339	0.889852	1.01182	1.16267	1.58781	1.26644	1.1021	1.5225	0.46427	1.5539	0.661849	1.2904	0.867103	0.711929	0.981707	0.869428	0.988177	0.46427	1.40246	1.33109	0.482695	1.2391	0.980246	0.46427	1.06815	0.46427	0.89182	1.37091	0.757295	0.758995	1.14494	0.69418	1.05379	0.46427
2-aminoheptanoate	Lipid	Fatty Acid, Amino	1.18849	1.06709	0.886846	0.604772	0.988504	0.955965	0.546742	1.33414	0.565238	0.657613	1.55123	0.461236	0.853608	0.725227	0.838289	1.72191	1.03192	0.943255	1.22148	1.10075	0.663129	1.08979	1.55372	0.622937	0.792634	1.14874	1.74005	1.52809	1.21887	1.26666	1.12249	0.751727	1.35262	0.726924	0.787833	0.762991	1.0115	1.13303
[truncated: 470 more rows]
